# Supplementary material for: 1-(2-Bromo­benz­yl)-3-isopropyl­benz­imid­azolin-2-one
Source: Acta Crystallogr Sect E Struct Rep Online. 2009 Oct 23;65(Pt 11):o2836. doi: 10.1107/S1600536809042871 (PMC2971215; doi:10.1107/S1600536809042871)
Supplement: Supplementary file 1 [file e-65-o2836-sup1.cif]

##############################################################################
###                                                                        ###
###        Electronic paper (Acta Crystallographica Section E)             ###
###                                                                        ###
##############################################################################
#                                                                            #
# This CIF contains the data in a paper accepted for publication in Acta     #
# Crystallographica Section E. It conforms to the requirements of Notes      #
# for Authors for Section E, and has been peer reviewed under the auspices   #
# of the IUCr Commission on Journals.                                        #
#                                                                            #
# Full details of the Crystallographic Information File format               #
# are given in the paper "The Crystallographic Information File (CIF):       #
# a New Standard Archive File for Crystallography" by S. R. Hall, F. H.      #
# Allen and I. D. Brown [Acta Cryst. (1991), A47, 655-685].                  #
#                                                                            #
# The current version of the core CIF dictionary is obtainable from          #
# ftp://ftp.iucr.org/pub/cif_core.dic. The current version number is 2.4.    #
#                                                                            #
# Software is freely available for graphical display of the structure(s) in  #
# this CIF.  For information consult the CIF home page http://www.iucr.org/  #
# cif/home.html                                                              #
#                                                                            #
# This file may be used for bona fide research purposes within the           #
# scientific community so long as proper attribution is given to the journal # 
# article from which it was obtained.                                        #
#                                                                            #
##############################################################################
                                             
data_I
_audit_creation_method     SHELXL-97
_chemical_name_systematic
;
1-(2-Bromobenzyl)-3-isopropylbenzimidazolin-2-one
;
_chemical_name_common     ?
_chemical_formula_moiety     'C17 H17 Br N2 O'
_chemical_formula_sum     'C17 H17 Br N2 O'
_chemical_formula_iupac     'C17 H17 Br N2 O'
_chemical_formula_weight     345.24
_chemical_melting_point     ?
_symmetry_cell_setting     Monoclinic
_symmetry_space_group_name_H-M     'P 21/n'
_symmetry_space_group_name_Hall     '-P 2yn'
loop_
    _symmetry_equiv_pos_as_xyz
    'x, y, z'
    '-x+1/2, y+1/2, -z+1/2'
    '-x, -y, -z'
    'x-1/2, -y-1/2, z-1/2'
_cell_length_a     12.1417(3)
_cell_length_b     10.1146(3)
_cell_length_c     12.2008(3)
_cell_angle_alpha     90.00
_cell_angle_beta     95.7630(10)
_cell_angle_gamma     90.00
_cell_volume     1490.79(7)
_cell_formula_units_Z     4
_cell_measurement_reflns_used     9903
_cell_measurement_theta_min     2.622
_cell_measurement_theta_max     28.375
_cell_measurement_temperature     203(2)
_exptl_crystal_description     prism
_exptl_crystal_colour     colorless
_exptl_crystal_size_max     0.38
_exptl_crystal_size_mid     0.24
_exptl_crystal_size_min     0.17
_exptl_crystal_density_diffrn     1.538
_exptl_crystal_density_meas     ?
_exptl_crystal_density_method     'not measured'
_exptl_crystal_F_000     704
_exptl_absorpt_coefficient_mu     2.758
_exptl_absorpt_correction_type     multi-scan
_exptl_absorpt_process_details     '(SADABS; Sheldrick, 1996)'
_exptl_absorpt_correction_T_min     0.6313
_exptl_absorpt_correction_T_max     0.7457
_exptl_special_details
;
;
_diffrn_ambient_temperature     203(2)
_diffrn_radiation_type     MoK\a
_diffrn_radiation_wavelength     0.71073
_diffrn_radiation_source     'fine-focus sealed tube'
_diffrn_radiation_monochromator     graphite
_diffrn_measurement_device_type     'Bruker APEXII'
_diffrn_measurement_method     \w
_diffrn_detector_area_resol_mean     ?
_diffrn_reflns_number     26524
_diffrn_reflns_av_R_equivalents     0.0721
_diffrn_reflns_av_sigmaI/netI     0.0399
_diffrn_reflns_theta_min     3.02
_diffrn_reflns_theta_max     28.57
_diffrn_reflns_theta_full     25.00
_diffrn_measured_fraction_theta_max     0.990
_diffrn_measured_fraction_theta_full     0.998
_diffrn_reflns_limit_h_min     -14
_diffrn_reflns_limit_h_max     16
_diffrn_reflns_limit_k_min     -12
_diffrn_reflns_limit_k_max     13
_diffrn_reflns_limit_l_min     -16
_diffrn_reflns_limit_l_max     16
_diffrn_standards_number     0
_diffrn_standards_interval_count     .
_diffrn_standards_interval_time     .
_diffrn_standards_decay_%     ?
_refine_special_details
;
Refinement of <i>F</i>^2^ against ALL reflections. The weighted <i>R</i>-factor
<i>wR</i> and goodness of fit <i>S</i> are based on <i>F</i>^2^, conventional
<i>R</i>-factors <i>R</i> are based on <i>F</i>, with <i>F</i> set to zero for
negative <i>F</i>^2^. The threshold expression of <i>F</i>^2^ >
\s(<i>F</i>^2^) is used only for calculating <i>R</i>-factors(gt) <i>etc</i>.
and is not relevant to the choice of reflections for refinement.
<i>R</i>-factors based on <i>F</i>^2^ are statistically about twice as large
as those based on <i>F</i>, and <i>R</i>- factors based on ALL data will be
even larger.
;
_reflns_number_total     3771
_reflns_number_gt     3039
_reflns_threshold_expression     I>2\s(I)
_refine_ls_structure_factor_coef     Fsqd
_refine_ls_matrix_type     full
_refine_ls_R_factor_all     0.0389
_refine_ls_R_factor_gt     0.0294
_refine_ls_wR_factor_gt     0.0732
_refine_ls_wR_factor_ref     0.0752
_refine_ls_goodness_of_fit_ref     0.988
_refine_ls_restrained_S_all     0.988
_refine_ls_number_reflns     3771
_refine_ls_number_parameters     192
_refine_ls_number_restraints     0
_refine_ls_hydrogen_treatment     constr
_refine_ls_weighting_scheme     calc
_refine_ls_weighting_details
                 'calc w=1/[\s^2^(Fo^2^)+(0.0471P)^2^] where P=(Fo^2^+2Fc^2^)/3'
_atom_sites_solution_hydrogens     geom
_atom_sites_solution_primary     direct
_atom_sites_solution_secondary     difmap
_refine_ls_shift/su_max     0.003
_refine_ls_shift/su_mean     0.000
_refine_diff_density_max     0.747
_refine_diff_density_min     -0.417
_refine_ls_extinction_method     none
_refine_ls_extinction_coef     ?
loop_
    _atom_type_symbol
    _atom_type_description
    _atom_type_scat_dispersion_real
    _atom_type_scat_dispersion_imag
    _atom_type_scat_source
    'C' 'C' 0.0033 0.0016
                         'International Tables Vol C Tables 4.2.6.8 and 6.1.1.4'
    'H' 'H' 0.0000 0.0000
                         'International Tables Vol C Tables 4.2.6.8 and 6.1.1.4'
    'N' 'N' 0.0061 0.0033
                         'International Tables Vol C Tables 4.2.6.8 and 6.1.1.4'
    'O' 'O' 0.0106 0.0060
                         'International Tables Vol C Tables 4.2.6.8 and 6.1.1.4'
    'Br' 'Br' -0.2901 2.4595
                         'International Tables Vol C Tables 4.2.6.8 and 6.1.1.4'
_computing_data_collection     'APEX2 (Bruker, 2005)'
_computing_cell_refinement     'SAINT (Bruker, 2005)'
_computing_data_reduction     'SAINT (Bruker, 2005)'
_computing_structure_solution     'SHELXS97 (Sheldrick, 2008)'
_computing_structure_refinement     'SHELXL97 (Sheldrick, 2008)'
_computing_molecular_graphics     'SHELXTL (Sheldrick, 2008)'
_computing_publication_material     'SHELXL97 (Sheldrick, 2008)'
loop_
    _atom_site_type_symbol
    _atom_site_label
    _atom_site_fract_x
    _atom_site_fract_y
    _atom_site_fract_z
    _atom_site_U_iso_or_equiv
    _atom_site_adp_type
    _atom_site_calc_flag
    _atom_site_refinement_flags
    _atom_site_occupancy
    _atom_site_disorder_assembly
    _atom_site_disorder_group
    Br Br1 1.037577(14) 0.582633(17) 0.249055(14) 0.01832(8) Uani d . 1 . .
    O O1 0.61458(11) 0.41194(12) 0.14806(11) 0.0195(3) Uani d . 1 . .
    N N1 0.66453(12) 0.58527(14) 0.26835(12) 0.0145(3) Uani d . 1 . .
    N N2 0.48981(12) 0.52025(15) 0.25058(12) 0.0141(3) Uani d . 1 . .
    C C1 0.95844(14) 0.46626(18) 0.33498(14) 0.0139(4) Uani d . 1 . .
    C C2 1.01703(15) 0.37113(19) 0.39732(14) 0.0178(4) Uani d . 1 . .
    H H2 1.0942 0.3642 0.3966 0.021 Uiso calc R 1 . .
    C C3 0.96085(16) 0.28571(18) 0.46116(15) 0.0199(4) Uani d . 1 . .
    H H3 0.9996 0.2203 0.5041 0.024 Uiso calc R 1 . .
    C C4 0.84746(16) 0.29766(19) 0.46107(15) 0.0200(4) Uani d . 1 . .
    H H4 0.8092 0.2402 0.5045 0.024 Uiso calc R 1 . .
    C C5 0.78948(15) 0.39346(17) 0.39770(15) 0.0172(4) Uani d . 1 . .
    H H5 0.7124 0.4002 0.3989 0.021 Uiso calc R 1 . .
    C C6 0.84372(14) 0.47977(17) 0.33241(14) 0.0140(4) Uani d . 1 . .
    C C7 0.78243(15) 0.58255(17) 0.25879(15) 0.0159(4) Uani d . 1 . .
    H H7A 0.8135 0.6700 0.2777 0.019 Uiso calc R 1 . .
    H H7B 0.7945 0.5642 0.1820 0.019 Uiso calc R 1 . .
    C C8 0.60923(14) 0.66479(17) 0.33738(13) 0.0137(4) Uani d . 1 . .
    C C9 0.64598(14) 0.76802(17) 0.40571(14) 0.0164(4) Uani d . 1 . .
    H H9 0.7205 0.7948 0.4126 0.020 Uiso calc R 1 . .
    C C10 0.56824(15) 0.83047(18) 0.46372(15) 0.0186(4) Uani d . 1 . .
    H H10 0.5905 0.9015 0.5105 0.022 Uiso calc R 1 . .
    C C11 0.45850(16) 0.79053(18) 0.45424(15) 0.0191(4) Uani d . 1 . .
    H H11 0.4083 0.8339 0.4958 0.023 Uiso calc R 1 . .
    C C12 0.42093(15) 0.68751(17) 0.38446(14) 0.0167(4) Uani d . 1 . .
    H H12 0.3462 0.6617 0.3771 0.020 Uiso calc R 1 . .
    C C13 0.49817(14) 0.62453(18) 0.32639(13) 0.0137(4) Uani d . 1 . .
    C C14 0.59197(14) 0.49597(17) 0.21446(14) 0.0147(4) Uani d . 1 . .
    C C15 0.39093(14) 0.44538(17) 0.20836(15) 0.0154(4) Uani d . 1 . .
    H H15 0.4166 0.3691 0.1668 0.019 Uiso calc R 1 . .
    C C16 0.31692(15) 0.52811(19) 0.12750(16) 0.0207(4) Uani d . 1 . .
    H H16A 0.3569 0.5517 0.0654 0.031 Uiso calc R 1 . .
    H H16B 0.2951 0.6079 0.1638 0.031 Uiso calc R 1 . .
    H H16C 0.2515 0.4776 0.1017 0.031 Uiso calc R 1 . .
    C C17 0.32998(17) 0.38940(19) 0.30151(16) 0.0214(4) Uani d . 1 . .
    H H17A 0.3826 0.3466 0.3553 0.032 Uiso calc R 1 . .
    H H17B 0.2755 0.3254 0.2718 0.032 Uiso calc R 1 . .
    H H17C 0.2932 0.4606 0.3367 0.032 Uiso calc R 1 . .
loop_
    _atom_site_aniso_label
    _atom_site_aniso_U_11
    _atom_site_aniso_U_22
    _atom_site_aniso_U_33
    _atom_site_aniso_U_12
    _atom_site_aniso_U_13
    _atom_site_aniso_U_23
    Br1 0.01045(11) 0.02172(12) 0.02339(12) -0.00227(7) 0.00473(7) 0.00112(7)
    O1 0.0122(7) 0.0221(7) 0.0245(7) 0.0023(5) 0.0027(5) -0.0052(5)
    N1 0.0074(7) 0.0186(8) 0.0172(7) -0.0002(6) 0.0004(6) 0.0008(6)
    N2 0.0073(7) 0.0155(8) 0.0195(8) 0.0003(6) 0.0009(6) -0.0027(6)
    C1 0.0107(9) 0.0150(9) 0.0160(8) -0.0022(7) 0.0015(7) -0.0036(7)
    C2 0.0112(9) 0.0207(10) 0.0212(9) 0.0027(8) 0.0002(7) -0.0020(8)
    C3 0.0187(10) 0.0192(10) 0.0212(9) 0.0063(8) -0.0010(8) 0.0013(7)
    C4 0.0209(10) 0.0196(10) 0.0195(9) -0.0021(8) 0.0027(7) 0.0027(7)
    C5 0.0102(9) 0.0216(10) 0.0197(9) -0.0006(7) 0.0014(7) 0.0010(7)
    C6 0.0104(9) 0.0144(9) 0.0170(9) -0.0003(7) 0.0001(7) -0.0029(7)
    C7 0.0080(9) 0.0197(10) 0.0200(9) -0.0001(7) 0.0010(7) 0.0023(7)
    C8 0.0097(8) 0.0154(9) 0.0159(8) 0.0029(7) 0.0007(6) 0.0050(7)
    C9 0.0125(9) 0.0166(9) 0.0193(9) -0.0035(7) -0.0028(7) 0.0037(7)
    C10 0.0189(10) 0.0164(9) 0.0197(9) -0.0019(8) -0.0016(7) -0.0020(7)
    C11 0.0179(10) 0.0181(10) 0.0215(9) 0.0044(8) 0.0030(7) -0.0006(7)
    C12 0.0091(8) 0.0183(9) 0.0226(9) 0.0003(7) 0.0011(7) 0.0003(7)
    C13 0.0133(9) 0.0121(9) 0.0152(8) -0.0003(7) -0.0003(7) 0.0015(7)
    C14 0.0109(9) 0.0154(9) 0.0176(9) 0.0024(7) 0.0001(7) 0.0029(7)
    C15 0.0089(9) 0.0151(9) 0.0222(9) -0.0018(7) 0.0010(7) -0.0025(7)
    C16 0.0138(9) 0.0215(10) 0.0258(10) -0.0002(8) -0.0024(8) -0.0001(8)
    C17 0.0178(10) 0.0178(10) 0.0293(10) -0.0032(8) 0.0056(8) 0.0015(8)
_geom_special_details
;
All e.s.d.'s (except the e.s.d. in the dihedral angle between two l.s. planes)
are estimated using the full covariance matrix. The cell e.s.d.'s are taken
into account individually in the estimation of e.s.d.'s in distances, angles
and torsion angles; correlations between e.s.d.'s in cell parameters are only
used when they are defined by crystal symmetry. An approximate (isotropic)
treatment of cell e.s.d.'s is used for estimating e.s.d.'s involving l.s.
planes.
;
loop_
    _geom_bond_atom_site_label_1
    _geom_bond_atom_site_label_2
    _geom_bond_site_symmetry_2
    _geom_bond_distance
    _geom_bond_publ_flag
    Br1 C1 . 1.9000(18) ?
    O1 C14 . 1.224(2) ?
    N1 C14 . 1.381(2) ?
    N1 C8 . 1.386(2) ?
    N1 C7 . 1.448(2) ?
    N2 C14 . 1.380(2) ?
    N2 C13 . 1.400(2) ?
    N2 C15 . 1.468(2) ?
    C1 C2 . 1.379(3) ?
    C1 C6 . 1.397(2) ?
    C2 C3 . 1.388(3) ?
    C2 H2 . 0.9400 ?
    C3 C4 . 1.382(3) ?
    C3 H3 . 0.9400 ?
    C4 C5 . 1.387(3) ?
    C4 H4 . 0.9400 ?
    C5 C6 . 1.391(2) ?
    C5 H5 . 0.9400 ?
    C6 C7 . 1.519(2) ?
    C7 H7A . 0.9800 ?
    C7 H7B . 0.9800 ?
    C8 C9 . 1.382(2) ?
    C8 C13 . 1.402(2) ?
    C9 C10 . 1.387(3) ?
    C9 H9 . 0.9400 ?
    C10 C11 . 1.386(3) ?
    C10 H10 . 0.9400 ?
    C11 C12 . 1.393(3) ?
    C11 H11 . 0.9400 ?
    C12 C13 . 1.386(2) ?
    C12 H12 . 0.9400 ?
    C15 C16 . 1.518(3) ?
    C15 C17 . 1.526(2) ?
    C15 H15 . 0.9900 ?
    C16 H16A . 0.9700 ?
    C16 H16B . 0.9700 ?
    C16 H16C . 0.9700 ?
    C17 H17A . 0.9700 ?
    C17 H17B . 0.9700 ?
    C17 H17C . 0.9700 ?
loop_
    _geom_angle_atom_site_label_1
    _geom_angle_atom_site_label_2
    _geom_angle_atom_site_label_3
    _geom_angle_site_symmetry_1
    _geom_angle_site_symmetry_3
    _geom_angle
    _geom_angle_publ_flag
    C14 N1 C8 . . 110.12(14) ?
    C14 N1 C7 . . 122.53(15) ?
    C8 N1 C7 . . 127.09(15) ?
    C14 N2 C13 . . 109.71(14) ?
    C14 N2 C15 . . 121.73(14) ?
    C13 N2 C15 . . 128.53(15) ?
    C2 C1 C6 . . 122.59(16) ?
    C2 C1 Br1 . . 118.37(13) ?
    C6 C1 Br1 . . 119.04(14) ?
    C1 C2 C3 . . 119.25(17) ?
    C1 C2 H2 . . 120.4 ?
    C3 C2 H2 . . 120.4 ?
    C4 C3 C2 . . 119.41(17) ?
    C4 C3 H3 . . 120.3 ?
    C2 C3 H3 . . 120.3 ?
    C3 C4 C5 . . 120.77(17) ?
    C3 C4 H4 . . 119.6 ?
    C5 C4 H4 . . 119.6 ?
    C4 C5 C6 . . 120.97(17) ?
    C4 C5 H5 . . 119.5 ?
    C6 C5 H5 . . 119.5 ?
    C5 C6 C1 . . 117.00(16) ?
    C5 C6 C7 . . 122.41(16) ?
    C1 C6 C7 . . 120.56(16) ?
    N1 C7 C6 . . 113.26(14) ?
    N1 C7 H7A . . 108.9 ?
    C6 C7 H7A . . 108.9 ?
    N1 C7 H7B . . 108.9 ?
    C6 C7 H7B . . 108.9 ?
    H7A C7 H7B . . 107.7 ?
    C9 C8 N1 . . 131.17(16) ?
    C9 C8 C13 . . 121.76(16) ?
    N1 C8 C13 . . 107.05(15) ?
    C8 C9 C10 . . 117.18(16) ?
    C8 C9 H9 . . 121.4 ?
    C10 C9 H9 . . 121.4 ?
    C11 C10 C9 . . 121.48(17) ?
    C11 C10 H10 . . 119.3 ?
    C9 C10 H10 . . 119.3 ?
    C10 C11 C12 . . 121.47(17) ?
    C10 C11 H11 . . 119.3 ?
    C12 C11 H11 . . 119.3 ?
    C13 C12 C11 . . 117.35(16) ?
    C13 C12 H12 . . 121.3 ?
    C11 C12 H12 . . 121.3 ?
    C12 C13 N2 . . 132.55(16) ?
    C12 C13 C8 . . 120.75(16) ?
    N2 C13 C8 . . 106.70(15) ?
    O1 C14 N2 . . 127.12(17) ?
    O1 C14 N1 . . 126.46(16) ?
    N2 C14 N1 . . 106.41(15) ?
    N2 C15 C16 . . 110.71(14) ?
    N2 C15 C17 . . 111.76(15) ?
    C16 C15 C17 . . 112.89(15) ?
    N2 C15 H15 . . 107.0 ?
    C16 C15 H15 . . 107.0 ?
    C17 C15 H15 . . 107.0 ?
    C15 C16 H16A . . 109.5 ?
    C15 C16 H16B . . 109.5 ?
    H16A C16 H16B . . 109.5 ?
    C15 C16 H16C . . 109.5 ?
    H16A C16 H16C . . 109.5 ?
    H16B C16 H16C . . 109.5 ?
    C15 C17 H17A . . 109.5 ?
    C15 C17 H17B . . 109.5 ?
    H17A C17 H17B . . 109.5 ?
    C15 C17 H17C . . 109.5 ?
    H17A C17 H17C . . 109.5 ?
    H17B C17 H17C . . 109.5 ?
loop_
    _geom_torsion_atom_site_label_1
    _geom_torsion_atom_site_label_2
    _geom_torsion_atom_site_label_3
    _geom_torsion_atom_site_label_4
    _geom_torsion_site_symmetry_1
    _geom_torsion_site_symmetry_2
    _geom_torsion_site_symmetry_3
    _geom_torsion_site_symmetry_4
    _geom_torsion
    _geom_torsion_publ_flag
    C6 C1 C2 C3 . . . . -0.6(3) ?
    Br1 C1 C2 C3 . . . . 179.61(13) ?
    C1 C2 C3 C4 . . . . 0.0(3) ?
    C2 C3 C4 C5 . . . . 0.3(3) ?
    C3 C4 C5 C6 . . . . 0.2(3) ?
    C4 C5 C6 C1 . . . . -0.8(3) ?
    C4 C5 C6 C7 . . . . 177.72(17) ?
    C2 C1 C6 C5 . . . . 1.0(3) ?
    Br1 C1 C6 C5 . . . . -179.22(13) ?
    C2 C1 C6 C7 . . . . -177.50(16) ?
    Br1 C1 C6 C7 . . . . 2.3(2) ?
    C14 N1 C7 C6 . . . . -80.5(2) ?
    C8 N1 C7 C6 . . . . 93.0(2) ?
    C5 C6 C7 N1 . . . . 3.0(2) ?
    C1 C6 C7 N1 . . . . -178.55(15) ?
    C14 N1 C8 C9 . . . . -178.90(17) ?
    C7 N1 C8 C9 . . . . 6.9(3) ?
    C14 N1 C8 C13 . . . . -0.17(19) ?
    C7 N1 C8 C13 . . . . -174.36(15) ?
    N1 C8 C9 C10 . . . . 178.79(17) ?
    C13 C8 C9 C10 . . . . 0.2(3) ?
    C8 C9 C10 C11 . . . . 0.4(3) ?
    C9 C10 C11 C12 . . . . -1.2(3) ?
    C10 C11 C12 C13 . . . . 1.3(3) ?
    C11 C12 C13 N2 . . . . -179.69(18) ?
    C11 C12 C13 C8 . . . . -0.6(3) ?
    C14 N2 C13 C12 . . . . 178.84(18) ?
    C15 N2 C13 C12 . . . . 0.7(3) ?
    C14 N2 C13 C8 . . . . -0.3(2) ?
    C15 N2 C13 C8 . . . . -178.43(16) ?
    C9 C8 C13 C12 . . . . -0.1(3) ?
    N1 C8 C13 C12 . . . . -178.99(15) ?
    C9 C8 C13 N2 . . . . 179.17(15) ?
    N1 C8 C13 N2 . . . . 0.29(18) ?
    C13 N2 C14 O1 . . . . -179.94(17) ?
    C15 N2 C14 O1 . . . . -1.7(3) ?
    C13 N2 C14 N1 . . . . 0.22(19) ?
    C15 N2 C14 N1 . . . . 178.48(14) ?
    C8 N1 C14 O1 . . . . -179.87(17) ?
    C7 N1 C14 O1 . . . . -5.4(3) ?
    C8 N1 C14 N2 . . . . -0.03(19) ?
    C7 N1 C14 N2 . . . . 174.48(15) ?
    C14 N2 C15 C16 . . . . -104.36(18) ?
    C13 N2 C15 C16 . . . . 73.5(2) ?
    C14 N2 C15 C17 . . . . 128.87(17) ?
    C13 N2 C15 C17 . . . . -53.2(2) ?
loop_
    _geom_hbond_atom_site_label_D
    _geom_hbond_atom_site_label_H
    _geom_hbond_atom_site_label_A
    _geom_hbond_site_symmetry_A
    _geom_hbond_distance_DH
    _geom_hbond_distance_HA
    _geom_hbond_distance_DA
    _geom_hbond_angle_DHA
    C3 H3 O1 4_666 0.94 2.52 3.439(2) 167.0
    C9 H9 O1 2_655 0.94 2.50 3.374(2) 154.4
    C10 H10 Br1 4_576 0.94 3.05 3.6457(18) 123.0
    C15 H15 Br1 2_645 0.99 3.11 3.7941(18) 127.8
data_global
_journal_date_recd_electronic     2009-10-08
_journal_date_accepted     2009-10-19
_journal_name_full     'Acta Crystallographica, Section E'
_journal_year     2009
_journal_volume     65
_journal_issue     11
_journal_page_first     o2836
_journal_page_last     o2836
_journal_paper_category     QO
_journal_coeditor_code     OM2287
_publ_contact_author_name     'Harkesh B. Singh'
_publ_contact_author_address
;
Department of Chemistry
Indian Institute of Technology Bombay
Powai
Mumbai 400076
India
;
_publ_contact_author_email     'chhbsia@chem.iitb.ac.in'
_publ_contact_author_fax     '91-22-2572 3480'
_publ_contact_author_phone     '91-22-2576 7190'
_publ_section_title
;
1-(2-Bromobenzyl)-3-isopropylbenzimidazolin-2-one
;
loop_
    _publ_author_name
    _publ_author_footnote
    _publ_author_address
    'Manjare, Sudesh T.'
;
?
;
;
Department of Chemistry
Indian Institute of Technology Bombay
Powai
Mumbai 400 076
India
;
    'Butcher, Ray J.' .
;
Department of Chemistry
Howard University
525 College Street NW
Washington DC 20059
USA
;
    'Goel, Nidhi' .
;
Department of Chemistry
Indian Institute of Technology Roorkee
Roorkee 247 667, India
;
    'Singh, Udai P.' .
;
Department of Chemistry
Indian Institute of Technology Roorkee
Roorkee 247 667, India
;
    'Singh, Harkesh B.' .
;
Department of Chemistry
Indian Institute of Technology Bombay
Powai
Mumbai 400 076
India
;
_publ_section_synopsis     .
