# Supplementary material for: 1-(2-Bromo­benz­yl)-3-isopropyl­benz­imid­azolin-2-one
Source: Acta Crystallogr Sect E Struct Rep Online. 2009 Oct 23;65(Pt 11):o2836. doi: 10.1107/S1600536809042871 (PMC2971215; doi:10.1107/S1600536809042871)
Supplement: Supplementary file 2 [file e-65-o2836-Isup2.hkl]

# 
# h,k,l, Fc-squared, Fo-squared, sigma(Fo-squared) and status flag 
# 
data_I
_shelx_title ' stm370a in P2(1)/n' 
_shelx_refln_list_code          4 
_shelx_F_calc_maximum      211.62 
_exptl_crystal_F_000       704.00 
_reflns_d_resolution_high  0.7431 
 
loop_ 
 _symmetry_equiv_pos_as_xyz 
 'x, y, z' 
 '-x+1/2, y+1/2, -z+1/2' 
 '-x, -y, -z' 
 'x-1/2, -y-1/2, z-1/2' 
 
_cell_length_a    12.1417 
_cell_length_b    10.1146 
_cell_length_c    12.2008 
_cell_angle_alpha  90.000 
_cell_angle_beta   95.763 
_cell_angle_gamma  90.000 
 
_shelx_F_squared_multiplier     1.000 
 
loop_ 
 _refln_index_h 
 _refln_index_k 
 _refln_index_l 
 _refln_F_squared_calc 
 _refln_F_squared_meas 
 _refln_F_squared_sigma 
 _refln_observed_status 
   2   0   0    28802.02    28516.99   1213.97 o 
   4   0   0     1111.14     1132.58     15.25 o 
   6   0   0     2835.41     3507.52     76.68 o 
   8   0   0      442.60      378.94     26.59 o 
  10   0   0     1393.51     1324.24     30.60 o 
  12   0   0     2357.41     2340.80    122.51 o 
  14   0   0     2485.57     2509.36    135.08 o 
  16   0   0     2408.83     2264.76    146.74 o 
   2   1   0     8553.22     9268.53    133.13 o 
   3   1   0    13816.44    13074.86    641.44 o 
   4   1   0      147.50      117.59      8.65 o 
   5   1   0     4087.00     4140.29    140.19 o 
   6   1   0     1091.86     1038.19     11.78 o 
   7   1   0     1245.94     1441.16     21.51 o 
   8   1   0     3252.10     3433.53     43.13 o 
   9   1   0     3254.71     3234.02     44.70 o 
  10   1   0      308.41      348.79     12.24 o 
  11   1   0     8386.52     7708.64    251.24 o 
  12   1   0        7.99       14.00     12.12 o 
  13   1   0     1861.57     1845.99     39.13 o 
  14   1   0       10.97       13.84     20.24 o 
  15   1   0      944.81     1039.88     76.82 o 
  16   1   0      352.89      326.67     54.79 o 
   0   2   0    12588.42    13878.67    219.50 o 
   1   2   0      533.22      588.54     29.80 o 
   2   2   0      711.60      749.69     12.66 o 
   3   2   0     7094.49     7794.52    113.68 o 
   4   2   0     1183.10     1236.27     22.10 o 
   5   2   0     8823.24     9628.28     95.40 o 
   6   2   0      493.47      592.64     10.48 o 
   7   2   0     4641.59     5136.54     67.37 o 
   8   2   0       25.40       22.30      4.52 o 
   9   2   0     2466.61     2464.19     46.31 o 
  10   2   0        9.99        8.02      5.81 o 
  11   2   0      586.96      619.49     22.33 o 
  12   2   0      421.40      422.50     25.53 o 
  13   2   0      176.02       98.19     26.13 o 
  14   2   0     1109.12     1142.17     69.41 o 
  15   2   0      127.10       93.63     39.95 o 
  16   2   0      291.87      292.44     69.71 o 
   1   3   0     1518.87     1503.00     20.75 o 
   2   3   0     2140.28     1999.34    133.32 o 
   3   3   0      246.61      289.10      9.39 o 
   4   3   0     6869.44     7296.68     97.94 o 
   5   3   0      348.96      412.78      8.30 o 
   6   3   0     8978.75     9115.92    243.64 o 
   7   3   0        9.32        6.65      5.62 o 
   8   3   0     5912.84     6306.20     61.22 o 
   9   3   0       21.90       37.77      8.69 o 
  10   3   0      546.00      464.82     47.25 o 
  11   3   0       17.99       14.07     13.83 o 
  12   3   0      275.91      252.53     22.71 o 
  13   3   0        1.80        9.24     21.06 o 
  14   3   0       37.07       60.02     33.89 o 
  15   3   0       13.95        2.25     35.22 o 
   0   4   0     3085.03     3206.79     85.59 o 
   1   4   0       12.36       12.53      2.58 o 
   2   4   0      712.42      719.02      8.29 o 
   3   4   0     3384.36     3550.33     78.13 o 
   4   4   0     1045.99     1093.83     20.54 o 
   5   4   0     5759.58     5863.95     65.09 o 
   6   4   0        4.23        6.58      4.54 o 
   7   4   0     4091.90     4050.74     95.09 o 
   8   4   0        5.32        9.06      7.35 o 
   9   4   0     3287.63     3424.92     50.56 o 
  10   4   0       13.80       14.86     10.81 o 
  11   4   0     2479.53     2521.56     58.26 o 
  12   4   0      560.03      564.08     35.55 o 
  13   4   0       30.00       26.34     21.89 o 
  14   4   0      264.47      256.50     43.90 o 
  15   4   0      873.46      926.25     70.84 o 
   1   5   0     2206.78     2139.75     24.08 o 
   2   5   0      808.54      987.08     12.39 o 
   3   5   0     6475.24     6919.06     81.00 o 
   4   5   0     1540.57     1520.27     33.23 o 
   5   5   0      984.99      905.54     26.31 o 
   6   5   0     1222.20     1128.99     20.16 o 
   7   5   0     1458.90     1529.34     29.68 o 
   8   5   0     3042.93     3034.28     89.49 o 
   9   5   0      101.80       94.45     11.03 o 
  10   5   0      539.95      598.21     24.97 o 
  11   5   0      454.56      468.47     31.39 o 
  12   5   0        3.24       15.86     20.31 o 
  13   5   0     1222.40     1179.03     49.82 o 
  14   5   0        5.60       20.91     31.60 o 
  15   5   0      321.10      346.30     71.61 o 
   0   6   0     6380.04     6100.62    199.90 o 
   1   6   0      581.72      613.70     10.43 o 
   2   6   0     1215.44     1181.38     15.30 o 
   3   6   0      512.43      658.64     11.74 o 
   4   6   0     1596.53     1656.41     19.84 o 
   5   6   0       46.53       36.81      5.44 o 
   6   6   0      558.22      550.15     13.51 o 
   7   6   0      992.30      973.92     16.17 o 
   8   6   0      202.87      198.04     10.97 o 
   9   6   0      175.13      188.03     18.57 o 
  10   6   0     1868.84     1884.74     44.01 o 
  11   6   0      271.96      246.10     24.95 o 
  12   6   0     3666.95     3480.08     71.42 o 
  13   6   0      100.15      126.85     26.97 o 
  14   6   0     1530.25     1472.09     72.88 o 
   1   7   0     5963.68     6251.13     84.82 o 
   2   7   0      115.66      110.14      7.59 o 
   3   7   0     3279.47     3612.44     34.39 o 
   4   7   0        8.69        8.91      6.65 o 
   5   7   0     1320.07     1309.94     18.29 o 
   6   7   0     1604.02     1493.43     53.35 o 
   7   7   0       61.14       71.55     16.51 o 
   8   7   0      901.47      768.41     36.34 o 
   9   7   0      441.43      445.74     22.14 o 
  10   7   0        7.85        4.68     14.87 o 
  11   7   0     1685.39     1626.91     51.57 o 
  12   7   0       51.52        8.27     39.20 o 
  13   7   0     1031.98      972.93     81.36 o 
   0   8   0     1005.61      949.83     40.05 o 
   1   8   0       84.56       97.98      6.75 o 
   2   8   0      575.01      588.45     17.93 o 
   3   8   0     1637.21     1703.53     24.75 o 
   4   8   0        4.63       -2.49      7.82 o 
   5   8   0     1358.65     1421.62     21.72 o 
   6   8   0      422.30      431.53     15.92 o 
   7   8   0      175.57      174.04     25.72 o 
   8   8   0      338.62      351.21     36.89 o 
   9   8   0     1436.36     1439.81     63.80 o 
  10   8   0      667.88      646.73     49.21 o 
  11   8   0     1285.11     1270.06     84.56 o 
  12   8   0     1016.48      971.06     81.37 o 
  13   8   0       12.40        2.46     42.40 o 
   1   9   0       10.98        0.35      9.03 o 
   2   9   0      310.15      336.27     20.38 o 
   3   9   0      129.15      158.33     16.04 o 
   4   9   0      961.43      987.24     28.43 o 
   5   9   0       19.64       13.66     14.94 o 
   6   9   0     2714.23     2877.58     87.25 o 
   7   9   0       21.84       -4.14     23.47 o 
   8   9   0     2827.71     2735.39     81.60 o 
   9   9   0       44.14       38.86     30.01 o 
  10   9   0      420.63      488.21     47.86 o 
  11   9   0      192.00      205.27     51.51 o 
  12   9   0      448.18      462.80     66.64 o 
   0  10   0     2139.06     2213.72    100.85 o 
   1  10   0       69.17       69.00     12.66 o 
   2  10   0      253.56      265.06     20.33 o 
   3  10   0     1020.36     1062.02     69.39 o 
   4  10   0      184.50      227.40     60.32 o 
   5  10   0     2156.66     2283.80    176.59 o 
   6  10   0       96.55       91.77     22.42 o 
   7  10   0      685.52      728.63     92.29 o 
   8  10   0      107.08      114.76     40.71 o 
   9  10   0      376.00      315.44     77.65 o 
  10  10   0      129.65      121.88     73.73 o 
   1  11   0      301.81      298.90     38.43 o 
   2  11   0      149.83      133.42     17.86 o 
   3  11   0      691.14      709.58     49.15 o 
   4  11   0     1134.73     1127.53     56.25 o 
   5  11   0      499.86      493.37     41.45 o 
   6  11   0      292.81      306.98     70.33 o 
   7  11   0       52.85       27.33     60.01 o 
   8  11   0       96.93       24.44     64.55 o 
   9  11   0       30.71       41.45     68.99 o 
   0  12   0     1013.06     1080.67     91.67 o 
   1  12   0      117.76       99.29     35.59 o 
   2  12   0      301.58      325.76     42.84 o 
   3  12   0       49.15       63.58     32.20 o 
   4  12   0       10.93       14.24     28.49 o 
   5  12   0       12.90      -34.03     54.55 o 
   6  12   0      147.23      144.47     69.71 o 
   7  12   0        8.91       14.54     60.63 o 
   1  13   0      568.00      625.98     55.95 o 
   2  13   0       45.43       65.87     37.26 o 
   3  13   0      337.66      374.33     47.29 o 
   4  13   0       69.58       68.57     64.35 o 
 -15   0   1      192.25      181.59     63.62 o 
 -13   0   1     1134.13     1100.99     56.65 o 
 -11   0   1     1658.66     1608.97     46.08 o 
  -9   0   1     2813.12     3197.88     72.16 o 
  -7   0   1     7922.32     8086.79    130.97 o 
  -5   0   1     7588.41     7800.32    161.74 o 
  -3   0   1     7942.17     8011.33    124.88 o 
   3   0   1     1882.32     2000.03     35.48 o 
   5   0   1    20882.12    24032.44    301.11 o 
   7   0   1    12984.50    13880.63    265.26 o 
   9   0   1     4713.81     5078.91    107.31 o 
  11   0   1     1056.78     1050.91     43.58 o 
  13   0   1       39.12       31.63     24.70 o 
  15   0   1      880.94      980.54    101.98 o 
 -16   1   1      252.25      263.97     52.95 o 
 -15   1   1      513.91      533.09     57.61 o 
 -14   1   1      223.28      245.98     28.83 o 
 -13   1   1     1583.29     1536.80     49.54 o 
 -12   1   1      337.57      323.38     19.09 o 
 -11   1   1      997.16     1015.92     17.94 o 
 -10   1   1     1730.92     1811.66     29.09 o 
  -9   1   1      119.69      119.40      6.85 o 
  -8   1   1     3291.89     3433.38     33.87 o 
  -7   1   1       23.30       35.46      5.02 o 
  -6   1   1      383.32      258.17      7.15 o 
  -5   1   1     1078.55     1120.83     41.97 o 
  -4   1   1     7408.24     7477.45    156.79 o 
  -3   1   1      627.93      626.43     17.37 o 
  -2   1   1      159.08      166.82      8.22 o 
  -1   1   1       37.55       14.61      4.23 o 
   1   1   1       32.05       25.13      4.00 o 
   2   1   1      647.85      720.56     14.17 o 
   3   1   1      692.78      674.16     36.73 o 
   4   1   1    18001.57    16199.90   1403.17 o 
   5   1   1      205.71      257.34      9.78 o 
   6   1   1     3605.00     3793.66     69.94 o 
   7   1   1     1257.69     1491.97     26.15 o 
   8   1   1     3360.14     3409.40     44.17 o 
   9   1   1      230.95      239.19      9.60 o 
  10   1   1      981.65     1047.17     20.96 o 
  11   1   1      815.11      808.61     21.63 o 
  12   1   1      440.06      370.89     22.26 o 
  13   1   1      955.82      922.74     32.37 o 
  14   1   1        1.97       15.04     19.08 o 
  15   1   1      559.18      509.09     56.76 o 
  16   1   1     1062.30      961.88    104.97 o 
 -16   2   1     1534.98     1615.64    122.09 o 
 -15   2   1      295.27      316.35     49.70 o 
 -14   2   1     1427.33     1398.15     76.26 o 
 -13   2   1       39.57       45.46     24.45 o 
 -12   2   1      966.27     1061.61     28.37 o 
 -11   2   1      669.41      696.34     17.46 o 
 -10   2   1      701.06      691.11     31.36 o 
  -9   2   1     1579.06     1662.20     72.45 o 
  -8   2   1      349.43      244.50     31.36 o 
  -7   2   1     2890.72     2638.91    132.10 o 
  -6   2   1      406.43      424.24     15.37 o 
  -5   2   1     2817.13     3074.34     48.11 o 
  -4   2   1     2203.05     2352.33     32.44 o 
  -3   2   1     2000.93     2162.13     22.48 o 
  -2   2   1    12970.03    13849.95    175.32 o 
  -1   2   1     2491.17     2257.03    114.61 o 
   0   2   1     8958.10     8651.51    275.73 o 
   1   2   1     2328.39     2311.26     98.09 o 
   2   2   1     3337.10     3485.28     49.76 o 
   3   2   1       16.33       20.93      3.14 o 
   4   2   1    10571.76    12126.02    111.93 o 
   5   2   1      308.43      301.56      6.67 o 
   6   2   1      775.93      920.13     11.82 o 
   7   2   1     1253.65     1150.34     56.63 o 
   8   2   1      702.44      757.60     14.96 o 
   9   2   1     1213.21     1307.60     23.94 o 
  10   2   1     1967.86     2015.63     32.05 o 
  11   2   1      688.66      684.86     29.69 o 
  12   2   1     1414.52     1384.98     43.62 o 
  13   2   1       19.31       14.53     23.56 o 
  14   2   1      520.02      504.87     53.66 o 
  15   2   1      233.93      224.39     46.19 o 
 -15   3   1     1283.55     1262.56     79.40 o 
 -14   3   1        1.76       14.42     32.50 o 
 -13   3   1     4876.04     4804.93     85.04 o 
 -12   3   1       61.16       40.37     19.88 o 
 -11   3   1     4304.74     4368.76     61.42 o 
 -10   3   1        3.26        1.47      6.94 o 
  -9   3   1      806.23      790.33     20.81 o 
  -8   3   1       94.64       98.34      6.72 o 
  -7   3   1     1083.94     1164.07     30.79 o 
  -6   3   1      103.67      146.75      7.43 o 
  -5   3   1      118.84      190.05      7.05 o 
  -4   3   1        2.21        5.83      3.35 o 
  -3   3   1      226.92      183.87      5.10 o 
  -2   3   1      232.87      229.67      9.68 o 
  -1   3   1     9938.80    10229.24    146.44 o 
   0   3   1     1240.63     1246.01     41.74 o 
   1   3   1    15790.24    17156.18    174.93 o 
   2   3   1        1.49        1.64      3.78 o 
   3   3   1     6064.82     6627.47     81.74 o 
   4   3   1       32.26       38.75      4.13 o 
   5   3   1       14.77       13.92      3.89 o 
   6   3   1      129.40      138.85      7.25 o 
   7   3   1      131.97      173.01      8.62 o 
   8   3   1      683.43      723.31     17.36 o 
   9   3   1      314.30      322.27     18.22 o 
  10   3   1     1107.06     1098.61     30.39 o 
  11   3   1     3331.41     3528.43     78.62 o 
  12   3   1      412.51      387.12     25.99 o 
  13   3   1     2377.23     2332.45     70.45 o 
  14   3   1       11.29       22.07     32.74 o 
  15   3   1     2293.88     2440.62     99.04 o 
 -15   4   1       19.97      -11.24     32.58 o 
 -14   4   1      669.73      623.16     58.21 o 
 -13   4   1       97.24      117.07     25.45 o 
 -12   4   1     1780.22     1784.87     53.85 o 
 -11   4   1       62.85       96.86     20.52 o 
 -10   4   1     3785.57     3849.63    113.74 o 
  -9   4   1      487.55      537.79     18.12 o 
  -8   4   1     1800.94     1732.16     59.99 o 
  -7   4   1     2218.53     2178.63     32.84 o 
  -6   4   1     1470.92     1670.86     26.09 o 
  -5   4   1     1211.93     1142.14     18.07 o 
  -4   4   1     5676.28     5834.17     93.06 o 
  -3   4   1     2087.77     1914.83    102.77 o 
  -2   4   1     5875.96     5951.01     62.08 o 
  -1   4   1      415.19      441.59      6.67 o 
   0   4   1     6343.78     6503.67     69.74 o 
   1   4   1       38.09       45.89      2.65 o 
   2   4   1     1800.39     1915.59     22.47 o 
   3   4   1     2602.33     2893.11     32.97 o 
   4   4   1     7513.64     8322.72    115.94 o 
   5   4   1     1234.84     1301.36     24.36 o 
   6   4   1     1315.11     1383.07     30.05 o 
   7   4   1     2103.36     2162.93     25.04 o 
   8   4   1      280.65      304.98     12.98 o 
   9   4   1     2268.42     2374.49     35.57 o 
  10   4   1     1243.11     1290.01     28.80 o 
  11   4   1       71.13       93.76     18.42 o 
  12   4   1     1015.32      996.65     37.93 o 
  13   4   1       50.93       60.82     23.37 o 
  14   4   1      618.42      610.85     55.80 o 
  15   4   1       23.46       10.03     35.45 o 
 -15   5   1      325.51      284.82     48.14 o 
 -14   5   1       30.85       35.53     33.34 o 
 -13   5   1      749.95      780.13     42.54 o 
 -12   5   1      200.44      189.72     26.38 o 
 -11   5   1      282.98      306.63     27.16 o 
 -10   5   1      733.63      750.66     27.40 o 
  -9   5   1      324.52      329.53     14.54 o 
  -8   5   1     8010.55     7844.65    172.68 o 
  -7   5   1      109.07      120.90      9.86 o 
  -6   5   1     2411.43     2289.77     48.48 o 
  -5   5   1      160.63      180.12      7.04 o 
  -4   5   1     1210.94      975.51     51.09 o 
  -3   5   1     3085.96     3205.49     30.59 o 
  -2   5   1     3646.16     4052.81     43.46 o 
  -1   5   1     2431.74     2490.31     47.04 o 
   0   5   1       30.22       29.26      2.69 o 
   1   5   1     2573.34     2749.29     36.18 o 
   2   5   1     2489.72     2740.78     29.44 o 
   3   5   1      531.24      554.66     15.62 o 
   4   5   1     7246.66     7729.66     55.03 o 
   5   5   1      731.65      832.09     21.51 o 
   6   5   1     3843.80     3985.53     62.88 o 
   7   5   1      443.09      480.47     13.37 o 
   8   5   1     5526.79     5798.43     99.78 o 
   9   5   1       66.00       68.50     10.05 o 
  10   5   1     1561.02     1565.23     44.94 o 
  11   5   1      483.49      492.88     29.07 o 
  12   5   1      172.38      184.64     23.13 o 
  13   5   1      869.28      849.87     43.95 o 
  14   5   1       23.01       25.67     32.33 o 
 -14   6   1       16.47        5.79     27.87 o 
 -13   6   1      213.01      210.57     29.47 o 
 -12   6   1       96.45      108.58     23.68 o 
 -11   6   1      492.70      520.69     33.42 o 
 -10   6   1      214.10      182.67     20.45 o 
  -9   6   1     1089.89     1027.76     38.93 o 
  -8   6   1      258.59      266.90     12.09 o 
  -7   6   1     5343.47     5099.61    120.87 o 
  -6   6   1      342.83      338.53     10.75 o 
  -5   6   1     7046.56     6500.25    333.88 o 
  -4   6   1      284.59      325.81      9.12 o 
  -3   6   1     3695.08     4042.67     40.22 o 
  -2   6   1        6.58        7.54      5.22 o 
  -1   6   1      135.39      143.33      5.23 o 
   0   6   1        6.55        7.04      2.64 o 
   1   6   1      236.90      235.52      6.34 o 
   2   6   1      363.65      411.43     10.40 o 
   3   6   1     5053.66     5603.77     53.78 o 
   4   6   1       10.51       13.04      5.38 o 
   5   6   1     2660.42     2707.53     51.30 o 
   6   6   1      191.30      199.79     16.31 o 
   7   6   1     1538.83     1576.44     38.66 o 
   8   6   1     1320.87     1373.49     23.57 o 
   9   6   1     2951.86     3013.61     50.84 o 
  10   6   1        3.10        0.05     14.86 o 
  11   6   1      511.01      498.65     32.18 o 
  12   6   1        0.18       -9.22     20.03 o 
  13   6   1       19.87       18.69     22.90 o 
  14   6   1        0.94        0.00     63.93 o 
 -13   7   1      769.26      777.83     73.64 o 
 -12   7   1       19.82       10.34     22.47 o 
 -11   7   1      143.91      130.41     24.47 o 
 -10   7   1      758.06      710.32     27.23 o 
  -9   7   1     1076.03      990.45     31.86 o 
  -8   7   1     6562.31     5947.14    167.55 o 
  -7   7   1       21.10       20.62      6.97 o 
  -6   7   1     3624.16     3233.84    199.42 o 
  -5   7   1      341.47      327.24     10.52 o 
  -4   7   1     1460.81     1462.79     21.28 o 
  -3   7   1       59.44       63.29      7.89 o 
  -2   7   1     1079.33     1169.17     17.68 o 
  -1   7   1     2336.39     2482.23     37.28 o 
   0   7   1      120.14      122.16      8.91 o 
   1   7   1     3129.31     3236.44     60.09 o 
   2   7   1      363.71      353.15     11.08 o 
   3   7   1     1183.20     1254.76     18.98 o 
   4   7   1     1439.55     1466.12     19.34 o 
   5   7   1       12.26        6.96     11.73 o 
   6   7   1     2264.89     2278.20     44.83 o 
   7   7   1        0.10       -6.02     15.85 o 
   8   7   1     2801.91     2801.07     76.07 o 
   9   7   1       10.79        5.97     20.32 o 
  10   7   1      297.90      299.46     22.97 o 
  11   7   1      392.79      439.15     54.34 o 
  12   7   1      125.35      132.52     44.05 o 
  13   7   1      225.65      194.15     59.55 o 
 -13   8   1       10.49       36.90     45.06 o 
 -12   8   1      940.14      898.83     76.25 o 
 -11   8   1       83.99       47.77     41.70 o 
 -10   8   1     1189.25     1167.58     61.85 o 
  -9   8   1      123.72      137.73     19.47 o 
  -8   8   1      394.55      390.38     19.56 o 
  -7   8   1       20.82       11.53      9.21 o 
  -6   8   1      184.41      191.66     13.90 o 
  -5   8   1      806.61      812.61     21.01 o 
  -4   8   1     2051.35     2136.24     29.37 o 
  -3   8   1     1583.80     1633.13     26.41 o 
  -2   8   1     2364.25     2401.84     40.71 o 
  -1   8   1      230.92      261.86     10.61 o 
   0   8   1     2092.03     1975.82     64.17 o 
   1   8   1        1.24        2.15      8.01 o 
   2   8   1     1275.71     1318.10     21.54 o 
   3   8   1      611.94      651.75     17.13 o 
   4   8   1      493.77      530.45     15.59 o 
   5   8   1      962.60      979.69     19.73 o 
   6   8   1       26.73       46.57     17.34 o 
   7   8   1      818.87      820.57     47.13 o 
   8   8   1      455.11      427.90     39.46 o 
   9   8   1      110.75       90.99     32.13 o 
  10   8   1     1719.44     1653.47     72.30 o 
  11   8   1        6.55      -10.80     36.38 o 
  12   8   1      664.44      630.28     69.19 o 
 -12   9   1       29.36       29.76     45.77 o 
 -11   9   1     1118.23     1149.11     85.25 o 
 -10   9   1        0.15      -13.16     35.14 o 
  -9   9   1       62.73       66.40     38.92 o 
  -8   9   1       38.80       43.92     35.61 o 
  -7   9   1      213.23      235.85     25.04 o 
  -6   9   1       63.20       78.09     19.81 o 
  -5   9   1     1289.18     1246.16     42.33 o 
  -4   9   1       24.78       35.19     13.92 o 
  -3   9   1     2393.68     2376.97     42.78 o 
  -2   9   1        3.40        3.26      9.67 o 
  -1   9   1     5952.24     5736.75    183.30 o 
   0   9   1       74.05       66.15      9.26 o 
   1   9   1     4237.76     4260.13    126.50 o 
   2   9   1        0.38        4.99     10.94 o 
   3   9   1     1912.84     1976.32     49.09 o 
   4   9   1      483.36      455.81     23.45 o 
   5   9   1     1017.56      950.88     31.36 o 
   6   9   1        0.82        0.02     22.11 o 
   7   9   1       13.11       -3.10     23.90 o 
   8   9   1      257.74      280.44     37.38 o 
   9   9   1       77.91       84.33     31.46 o 
  10   9   1        0.53        0.47     29.07 o 
  11   9   1      902.40      838.76     75.42 o 
  12   9   1       62.42      119.51     69.09 o 
 -10  10   1      754.23      776.99    108.48 o 
  -9  10   1      260.26      207.99     74.14 o 
  -8  10   1      584.63      642.42     93.53 o 
  -7  10   1      641.44      677.48     86.41 o 
  -6  10   1      143.01      157.97     27.71 o 
  -5  10   1      604.51      679.57     64.55 o 
  -4  10   1       54.98       70.56     21.04 o 
  -3  10   1      451.86      480.41     27.97 o 
  -2  10   1      393.44      391.40     23.01 o 
  -1  10   1       68.95       87.98     27.78 o 
   0  10   1     3400.34     3539.24     87.97 o 
   1  10   1        9.51        7.35     12.27 o 
   2  10   1     1140.26     1140.31     41.83 o 
   3  10   1        4.81        1.53     17.51 o 
   4  10   1      353.31      374.98     35.52 o 
   5  10   1      475.28      476.13     30.64 o 
   6  10   1      356.44      318.64     45.01 o 
   7  10   1      937.41      915.63    114.92 o 
   8  10   1      378.39      388.01     53.90 o 
   9  10   1      459.57      548.38     90.43 o 
  10  10   1     2131.89     2165.77    154.78 o 
  -9  11   1      102.39      120.96     74.86 o 
  -8  11   1     1025.79      966.21    111.47 o 
  -7  11   1       23.28      -35.68     53.52 o 
  -6  11   1      265.67      374.42     77.54 o 
  -5  11   1      235.82      217.30     34.25 o 
  -4  11   1     1354.63     1333.97     87.08 o 
  -3  11   1      171.15      163.12     25.03 o 
  -2  11   1     1668.09     1567.14     35.24 o 
  -1  11   1      661.83      577.51     48.12 o 
   0  11   1        0.99        7.95     26.77 o 
   1  11   1     2104.99     1867.54    125.93 o 
   2  11   1      331.90      338.21     23.16 o 
   3  11   1     1258.75     1217.22     58.26 o 
   4  11   1      492.33      490.81     41.35 o 
   5  11   1      686.52      756.36     90.95 o 
   6  11   1      343.67      341.83     73.21 o 
   7  11   1       29.77       34.75     57.23 o 
   8  11   1      710.56      793.38    106.83 o 
   9  11   1       14.50        0.93     60.43 o 
  -7  12   1     1262.24     1120.16    123.53 o 
  -6  12   1        0.17        4.64     55.89 o 
  -5  12   1     1341.14     1194.20    116.01 o 
  -4  12   1       86.80       49.16     32.30 o 
  -3  12   1      157.11      162.73     37.58 o 
  -2  12   1      224.11      246.85     41.37 o 
  -1  12   1        2.03      -13.89     29.28 o 
   0  12   1        0.11        0.91     30.55 o 
   1  12   1      292.51      291.85     42.37 o 
   2  12   1        2.66        6.97     18.06 o 
   3  12   1      248.55      251.38     39.01 o 
   4  12   1      204.62      158.01     34.37 o 
   5  12   1     1211.56     1244.32    119.20 o 
   6  12   1       10.40        9.18     55.17 o 
  -4  13   1      440.80      374.21     83.73 o 
  -3  13   1       54.98       54.49     36.45 o 
  -2  13   1      830.02      880.16     64.60 o 
  -1  13   1        7.06       29.32     37.06 o 
   0  13   1      171.33      138.29     40.57 o 
   1  13   1      168.41      149.13     39.95 o 
   2  13   1      547.00      522.48     53.13 o 
   3  13   1      705.21      677.68     58.22 o 
   4  13   1      609.27      589.52     93.94 o 
 -16   0   2     1243.62     1271.85    121.68 o 
 -14   0   2     3152.49     3482.99    157.98 o 
 -12   0   2     1024.92     1201.92     45.16 o 
 -10   0   2      563.23      577.03     24.57 o 
  -8   0   2       44.20       58.43      9.44 o 
  -6   0   2      440.76      481.66     13.65 o 
  -4   0   2     1053.37     1146.62     26.37 o 
  -2   0   2     2287.68     2143.71     37.13 o 
   0   0   2    42083.80    32004.43   1850.51 o 
   2   0   2    13429.52    14904.57    233.34 o 
   4   0   2     4914.66     5654.42     78.62 o 
   6   0   2     2130.93     2730.40     50.51 o 
   8   0   2       16.40       11.92      7.96 o 
  10   0   2      261.46      285.49     18.89 o 
  12   0   2     2195.12     2054.32    128.95 o 
  14   0   2     2596.03     2421.81    134.98 o 
 -16   1   2      746.81      822.42     73.42 o 
 -15   1   2      728.04      705.51     63.67 o 
 -14   1   2       22.69       43.97     32.74 o 
 -13   1   2     2099.79     2124.29     76.31 o 
 -12   1   2      266.96      247.05     18.41 o 
 -11   1   2     5191.19     5169.50    106.29 o 
 -10   1   2      273.78      327.78     12.92 o 
  -9   1   2     2109.66     2198.49     30.60 o 
  -8   1   2      945.75     1028.47     15.95 o 
  -7   1   2     2681.69     3120.94     35.27 o 
  -6   1   2     3669.57     3476.74    165.73 o 
  -5   1   2     1993.55     2152.90     41.10 o 
  -4   1   2     7493.08     8039.75    105.95 o 
  -3   1   2    10478.20    10424.75    168.48 o 
  -2   1   2       83.50       99.18      3.35 o 
  -1   1   2      658.61      572.14     28.93 o 
   0   1   2     1613.61     1630.70     27.18 o 
   1   1   2     2533.94     2464.00     26.19 o 
   2   1   2     2120.29     2313.00     25.65 o 
   3   1   2     2575.97     2712.32     22.53 o 
   4   1   2       58.66       49.11      3.38 o 
   5   1   2     1392.91     1544.44     19.82 o 
   6   1   2      194.92      151.17      6.26 o 
   7   1   2        1.11        0.47      4.55 o 
   8   1   2     2519.89     2595.90     58.42 o 
   9   1   2     1639.62     1685.94     43.01 o 
  10   1   2      527.93      516.49     14.87 o 
  11   1   2     4890.58     4780.71     68.40 o 
  12   1   2      637.07      549.62     22.37 o 
  13   1   2     2733.22     2674.92     87.45 o 
  14   1   2        3.67      -15.35     16.54 o 
  15   1   2     1166.63     1204.04     77.40 o 
 -16   2   2      734.73      776.06     92.29 o 
 -15   2   2      350.52      347.46     50.12 o 
 -14   2   2      736.16      763.74     61.61 o 
 -13   2   2        4.51        1.17     14.18 o 
 -12   2   2      332.29      342.27     18.45 o 
 -11   2   2     1909.85     1930.66     51.60 o 
 -10   2   2     1754.54     1815.19     36.93 o 
  -9   2   2     8907.24     9147.70     96.31 o 
  -8   2   2      251.60      211.92     10.83 o 
  -7   2   2     6156.32     6273.49     73.98 o 
  -6   2   2     1610.43     1921.40     23.86 o 
  -5   2   2     7005.18     7356.06    137.18 o 
  -4   2   2      767.49      851.61     10.28 o 
  -3   2   2     5347.34     5460.19     61.09 o 
  -2   2   2     5704.85     5855.98     78.57 o 
  -1   2   2      860.89      958.19     17.83 o 
   0   2   2    44784.38    45528.88    642.46 o 
   1   2   2    15570.08    16524.80    321.54 o 
   2   2   2    12368.84    13501.70    176.31 o 
   3   2   2     2322.92     2327.36     45.19 o 
   4   2   2      826.24      894.92     15.68 o 
   5   2   2    10211.18    10928.87    118.29 o 
   6   2   2       38.26       46.00      4.92 o 
   7   2   2     3063.00     2881.97    137.60 o 
   8   2   2       95.10      104.81      8.12 o 
   9   2   2     1087.08     1158.24     20.50 o 
  10   2   2      315.08      322.45     16.32 o 
  11   2   2      952.53      991.67     34.63 o 
  12   2   2      864.02      822.52     34.50 o 
  13   2   2       51.28       51.48     24.56 o 
  14   2   2      405.34      362.42     48.11 o 
  15   2   2      246.08      227.05     51.71 o 
 -15   3   2       58.96       23.90     36.73 o 
 -14   3   2       38.84       50.08     33.72 o 
 -13   3   2       50.90       45.14     22.62 o 
 -12   3   2      294.70      274.98     27.53 o 
 -11   3   2       37.04       37.95     15.40 o 
 -10   3   2      453.39      486.94     17.05 o 
  -9   3   2      682.81      691.59     17.71 o 
  -8   3   2     6174.88     6396.02     60.49 o 
  -7   3   2      410.20      441.15     11.13 o 
  -6   3   2     7541.43     7781.69    111.76 o 
  -5   3   2       35.58       35.79      4.13 o 
  -4   3   2     7345.70     7537.38     97.17 o 
  -3   3   2      731.09      858.70     13.33 o 
  -2   3   2     4611.72     4414.65    181.10 o 
  -1   3   2       58.18       62.13      3.29 o 
   0   3   2     1135.29     1176.11     16.85 o 
   1   3   2     3361.35     3146.87    229.51 o 
   2   3   2    10791.62    11353.90    203.70 o 
   3   3   2        3.88        9.23      2.65 o 
   4   3   2     1996.79     1956.55     28.50 o 
   5   3   2        2.44       -1.40      4.25 o 
   6   3   2     2745.18     2784.18     37.34 o 
   7   3   2      262.78      281.01     10.99 o 
   8   3   2    13909.01    15021.76    122.32 o 
   9   3   2      455.28      368.89     39.96 o 
  10   3   2     1617.98     1763.34     31.20 o 
  11   3   2      879.65      836.14     31.01 o 
  12   3   2      311.46      307.93     25.11 o 
  13   3   2       11.53       16.44     23.98 o 
  14   3   2       50.94       45.63     33.05 o 
  15   3   2        3.39      -16.44     34.02 o 
 -15   4   2      233.56      227.27     46.64 o 
 -14   4   2      326.92      342.69     45.76 o 
 -13   4   2       43.90       20.71     22.37 o 
 -12   4   2      766.56      740.48     39.78 o 
 -11   4   2       42.05       49.23     17.59 o 
 -10   4   2      943.77     1010.11     27.31 o 
  -9   4   2     3763.45     3973.55     65.91 o 
  -8   4   2        8.27       10.56      7.60 o 
  -7   4   2     5605.59     5711.83     98.19 o 
  -6   4   2     1056.51     1121.84     21.58 o 
  -5   4   2     5345.38     5521.84    101.28 o 
  -4   4   2     3085.21     3316.04     54.84 o 
  -3   4   2     5848.71     6100.94    109.96 o 
  -2   4   2      220.83      210.87      5.54 o 
  -1   4   2      609.72      596.93      9.11 o 
   0   4   2     3797.37     3695.11    109.54 o 
   1   4   2        3.07        8.41      2.59 o 
   2   4   2      547.08      439.68     28.81 o 
   3   4   2     5330.67     5410.11     89.63 o 
   4   4   2      220.93      266.74      8.44 o 
   5   4   2     6102.86     6597.17     86.44 o 
   6   4   2      155.83      160.96      7.63 o 
   7   4   2     3708.88     4055.47     53.66 o 
   8   4   2      537.16      516.82     16.12 o 
   9   4   2     2580.61     2707.05     37.81 o 
  10   4   2     1051.38     1061.45     28.12 o 
  11   4   2     1075.31     1056.53     37.21 o 
  12   4   2      804.55      830.51     35.92 o 
  13   4   2       51.98       84.77     28.07 o 
  14   4   2     1027.27     1035.49     68.59 o 
  15   4   2       87.69       59.13     38.39 o 
 -15   5   2     1885.93     1931.82    106.57 o 
 -14   5   2      174.05      148.00     33.30 o 
 -13   5   2      862.12      853.62     44.94 o 
 -12   5   2       39.08       31.55     21.72 o 
 -11   5   2     1754.43     1704.81     51.03 o 
 -10   5   2      122.16      127.18     18.70 o 
  -9   5   2       15.38       19.47      9.23 o 
  -8   5   2      478.51      514.71     15.56 o 
  -7   5   2       12.37       13.98      6.43 o 
  -6   5   2     1277.62     1235.42     25.47 o 
  -5   5   2      118.48       95.02      6.34 o 
  -4   5   2     2220.87     1975.87    123.97 o 
  -3   5   2     9095.21     9806.06    121.74 o 
  -2   5   2     1191.55     1306.05     18.70 o 
  -1   5   2    10635.24    11138.47    132.80 o 
   0   5   2      182.36      186.71     10.29 o 
   1   5   2     7121.65     7182.61    107.95 o 
   2   5   2      324.98      325.19      8.40 o 
   3   5   2     3767.59     3582.17    184.80 o 
   4   5   2     1207.21     1108.21     27.06 o 
   5   5   2     1246.28     1255.08     43.30 o 
   6   5   2     1228.63     1314.80     16.41 o 
   7   5   2      810.64      874.66     16.51 o 
   8   5   2     2174.06     2355.85     28.81 o 
   9   5   2     1322.50     1463.55     28.60 o 
  10   5   2      124.52      134.60     15.60 o 
  11   5   2     2834.92     2858.07     55.66 o 
  12   5   2        0.85      -10.51     17.75 o 
  13   5   2     2188.53     2148.43     61.89 o 
  14   5   2       23.34       15.22     32.25 o 
 -14   6   2      697.89      668.12     50.75 o 
 -13   6   2        0.22        0.31     22.51 o 
 -12   6   2     3255.49     3166.30     71.05 o 
 -11   6   2      106.73      101.55     22.74 o 
 -10   6   2     3051.42     3004.15     53.55 o 
  -9   6   2      314.52      306.70     15.47 o 
  -8   6   2      273.39      263.69     11.73 o 
  -7   6   2       63.59       65.32      7.94 o 
  -6   6   2       88.27       86.68      7.77 o 
  -5   6   2      122.08      120.79     10.83 o 
  -4   6   2     1255.05     1253.18     23.20 o 
  -3   6   2       82.24      106.48      6.73 o 
  -2   6   2     2345.96     2277.35     34.78 o 
  -1   6   2       33.25       52.06      4.71 o 
   0   6   2     7511.49     6754.69    358.35 o 
   1   6   2        6.73        4.91      4.24 o 
   2   6   2     3090.45     3152.46     33.94 o 
   3   6   2       12.00       13.69      4.94 o 
   4   6   2     1481.01     1317.75     91.27 o 
   5   6   2      797.46      860.13     26.47 o 
   6   6   2      117.68      147.63     15.45 o 
   7   6   2      326.04      326.42     20.33 o 
   8   6   2     1619.51     1639.95     25.81 o 
   9   6   2      191.25      182.26     17.24 o 
  10   6   2     1024.49      984.57     32.30 o 
  11   6   2       10.91        4.52     16.69 o 
  12   6   2      872.12      883.89     37.75 o 
  13   6   2        0.22       -3.32     22.49 o 
  14   6   2     2076.32     1804.04    146.12 o 
 -13   7   2      903.51      869.38     50.77 o 
 -12   7   2       57.70       44.55     24.40 o 
 -11   7   2      637.45      586.10     31.78 o 
 -10   7   2      256.04      241.18     20.25 o 
  -9   7   2       73.44       68.24     14.19 o 
  -8   7   2     1077.91     1035.53     27.98 o 
  -7   7   2      781.47      773.43     20.77 o 
  -6   7   2      167.25      157.35      9.58 o 
  -5   7   2      109.30      113.94      9.34 o 
  -4   7   2      648.87      674.08     14.75 o 
  -3   7   2     3484.12     3747.95     46.80 o 
  -2   7   2      175.59      182.66      7.57 o 
  -1   7   2     4066.59     3713.73    191.49 o 
   0   7   2        5.47        2.43      4.53 o 
   1   7   2     2508.93     2514.50     36.38 o 
   2   7   2      151.59      177.68      8.91 o 
   3   7   2     3620.69     3911.37     44.74 o 
   4   7   2      295.22      305.55     11.51 o 
   5   7   2     1555.54     1150.12    262.42 o 
   6   7   2     2694.99     2746.06     45.80 o 
   7   7   2       17.10       26.14     15.48 o 
   8   7   2     1659.03     1627.56     47.80 o 
   9   7   2       13.02       27.33     22.29 o 
  10   7   2       79.31       84.63     18.23 o 
  11   7   2      288.66      299.77     66.25 o 
  12   7   2       51.16       36.18     41.00 o 
  13   7   2      360.73      381.07     60.78 o 
 -13   8   2       14.60      -22.18     43.02 o 
 -12   8   2      970.72      911.09     76.70 o 
 -11   8   2      876.46      887.89     75.13 o 
 -10   8   2      341.12      336.48     30.44 o 
  -9   8   2      992.87      972.79     32.68 o 
  -8   8   2      254.79      224.71     19.27 o 
  -7   8   2      364.47      373.15     21.50 o 
  -6   8   2       55.44       54.72     10.09 o 
  -5   8   2     3023.62     3188.67     45.20 o 
  -4   8   2       35.17       44.29      9.56 o 
  -3   8   2     1231.95     1279.00     24.38 o 
  -2   8   2      167.94      156.28      9.23 o 
  -1   8   2       89.89       95.23      7.00 o 
   0   8   2      420.03      388.90     19.07 o 
   1   8   2        2.01        5.47      7.89 o 
   2   8   2      203.40      192.36     11.55 o 
   3   8   2     1967.85     2068.21     37.51 o 
   4   8   2      502.47      515.82     15.51 o 
   5   8   2     2151.41     2209.60     38.17 o 
   6   8   2        1.40       -3.27     16.88 o 
   7   8   2     1097.18     1142.70     54.72 o 
   8   8   2        3.44        6.24     25.27 o 
   9   8   2      396.46      427.47     42.44 o 
  10   8   2      162.56      150.00     35.86 o 
  11   8   2      282.89      245.00     52.01 o 
  12   8   2     1022.48      983.77     81.91 o 
 -12   9   2      294.00      304.17     59.26 o 
 -11   9   2       89.74       35.69     42.91 o 
 -10   9   2      472.42      463.87     59.23 o 
  -9   9   2      161.88      159.57     43.89 o 
  -8   9   2     2857.19     2918.37     49.36 o 
  -7   9   2      136.37      120.50     18.01 o 
  -6   9   2     2301.55     2433.51     58.86 o 
  -5   9   2      556.85      588.18     26.28 o 
  -4   9   2     2472.89     2519.67     40.48 o 
  -3   9   2       31.23       27.04     11.83 o 
  -2   9   2      235.63      244.77     14.87 o 
  -1   9   2      143.88      134.66     11.47 o 
   0   9   2      468.26      467.07     22.26 o 
   1   9   2      313.92      309.53     15.79 o 
   2   9   2      600.43      603.92     22.32 o 
   3   9   2      206.46      220.03     16.16 o 
   4   9   2     1378.24     1303.09     37.00 o 
   5   9   2        9.25       -6.27     13.44 o 
   6   9   2     1952.14     1999.85     67.29 o 
   7   9   2       22.21       22.60     25.96 o 
   8   9   2     1507.62     1393.86     64.11 o 
   9   9   2        3.80        1.40     28.23 o 
  10   9   2      351.75      283.29     55.38 o 
  11   9   2       19.06        3.23     41.10 o 
 -11  10   2      235.98      282.13     82.39 o 
 -10  10   2       51.99       33.62     67.13 o 
  -9  10   2      750.17      774.31     99.10 o 
  -8  10   2        1.15       -0.82     50.53 o 
  -7  10   2      899.91      962.29     43.26 o 
  -6  10   2      108.46      102.08     23.43 o 
  -5  10   2      257.56      281.33     28.89 o 
  -4  10   2      115.15      117.98     23.57 o 
  -3  10   2       16.39       12.35     15.62 o 
  -2  10   2       93.40       85.02     15.23 o 
  -1  10   2       13.40      -14.05     24.45 o 
   0  10   2      498.32      487.39     23.08 o 
   1  10   2        5.23        3.03     16.61 o 
   2  10   2     1334.51     1341.88     77.65 o 
   3  10   2     1608.98     1658.74     49.59 o 
   4  10   2      160.35      147.22     23.16 o 
   5  10   2     1763.04     1738.49     47.11 o 
   6  10   2       10.25      -12.05     32.10 o 
   7  10   2     1072.92     1172.69     75.10 o 
   8  10   2      137.40      104.11     42.83 o 
   9  10   2      715.07      567.76     97.24 o 
  10  10   2       21.43       42.69     62.59 o 
  -9  11   2      209.49      243.05     78.78 o 
  -8  11   2      337.83      215.51     72.59 o 
  -7  11   2       26.32       -9.38     53.83 o 
  -6  11   2       28.65       35.07     28.57 o 
  -5  11   2      632.64      597.73     49.74 o 
  -4  11   2      795.05      775.82     66.87 o 
  -3  11   2     1803.95     1802.80    107.36 o 
  -2  11   2      384.99      341.94     19.75 o 
  -1  11   2     1126.78     1155.13     63.22 o 
   0  11   2      508.57      526.61     46.97 o 
   1  11   2      840.39      849.91     28.75 o 
   2  11   2       13.52       -9.11     18.86 o 
   3  11   2      302.20      305.74     36.32 o 
   4  11   2       73.23       76.48     27.93 o 
   5  11   2      100.16      141.99     57.64 o 
   6  11   2      371.98      348.23     78.78 o 
   7  11   2       17.49       25.06     57.02 o 
   8  11   2      112.31      149.62     70.22 o 
  -7  12   2       17.81       -3.71     62.18 o 
  -6  12   2      124.74       77.54     64.96 o 
  -5  12   2       12.07       -5.57     31.11 o 
  -4  12   2      377.92      416.73     45.98 o 
  -3  12   2        0.54       -0.87     19.68 o 
  -2  12   2      862.33      791.37     59.61 o 
  -1  12   2       47.25       61.56     42.33 o 
   0  12   2     2206.86     2184.08     83.81 o 
   1  12   2       27.20        3.55     31.80 o 
   2  12   2      550.58      583.67     51.84 o 
   3  12   2       88.09       88.48     32.89 o 
   4  12   2      185.73      136.73     60.94 o 
   5  12   2       11.69       16.70     55.27 o 
   6  12   2        2.52       15.98     58.36 o 
  -4  13   2       27.22       39.08     37.38 o 
  -3  13   2      342.05      395.08     50.55 o 
  -2  13   2        1.16      -23.95     33.50 o 
  -1  13   2      772.02      766.64     63.70 o 
   0  13   2        0.00       -9.37     34.91 o 
   1  13   2      278.76      228.87     43.53 o 
   2  13   2       96.04       76.90     38.06 o 
   3  13   2      325.37      309.45     80.02 o 
 -15   0   3      303.40      276.35     65.69 o 
 -13   0   3       67.18       85.51     29.79 o 
 -11   0   3     2433.33     2399.33    130.99 o 
  -9   0   3     6032.71     6136.80    131.92 o 
  -7   0   3    10721.38    10882.73    223.69 o 
  -5   0   3    11464.41    12066.14    236.01 o 
  -3   0   3     6990.68     7201.95     97.42 o 
  -1   0   3       15.37       14.58      3.46 o 
   1   0   3     3022.61     3286.35     44.04 o 
   3   0   3     4874.38     5281.47     64.46 o 
   5   0   3     2277.30     2163.90     24.31 o 
   7   0   3     2617.34     2629.68     42.93 o 
   9   0   3     5839.50     6218.21     93.13 o 
  11   0   3      877.28      931.34     38.81 o 
  13   0   3      480.80      446.81     69.40 o 
  15   0   3      480.55      478.98     81.15 o 
 -16   1   3      254.52      250.58     50.89 o 
 -15   1   3      154.23      184.10     44.61 o 
 -14   1   3      360.69      314.32     55.68 o 
 -13   1   3      824.14      836.39     32.64 o 
 -12   1   3       10.94       -1.16     12.35 o 
 -11   1   3     2383.38     2326.37     55.61 o 
 -10   1   3     1023.07     1006.28     21.10 o 
  -9   1   3     1710.54     1786.21     31.72 o 
  -8   1   3     5854.82     5938.21     77.37 o 
  -7   1   3      534.35      457.16     22.06 o 
  -6   1   3     2652.97     2338.71     68.15 o 
  -5   1   3     2422.39     2716.49     42.13 o 
  -4   1   3     1032.44     1030.46     12.56 o 
  -3   1   3      220.79      219.72      5.85 o 
  -2   1   3     2163.90     1726.07     95.20 o 
  -1   1   3     8802.96     8304.43    105.96 o 
   0   1   3     1607.59     1688.60     26.56 o 
   1   1   3    28514.14    28921.25    415.03 o 
   2   1   3     6069.95     6386.57     54.85 o 
   3   1   3     1927.08     2089.49     22.42 o 
   4   1   3     6573.34     6177.51    246.08 o 
   5   1   3       78.27       75.13      5.13 o 
   6   1   3     9278.39    10220.38     94.87 o 
   7   1   3       34.01       46.85      6.08 o 
   8   1   3     2829.12     3027.05     38.93 o 
   9   1   3       48.12       41.60      7.48 o 
  10   1   3       32.11       32.01      8.46 o 
  11   1   3      653.33      635.56     20.72 o 
  12   1   3      151.75      171.15     15.81 o 
  13   1   3      173.39      168.61     23.42 o 
  14   1   3        9.65       20.63     34.73 o 
  15   1   3      587.07      596.13     90.54 o 
 -16   2   3     2306.09     2452.54    148.59 o 
 -15   2   3       18.77       18.62     35.82 o 
 -14   2   3     1340.35     1368.16     42.76 o 
 -13   2   3       85.28       81.94     15.38 o 
 -12   2   3     2677.75     2687.54     47.60 o 
 -11   2   3      897.87      848.66     23.57 o 
 -10   2   3     2028.92     1979.45     37.99 o 
  -9   2   3      864.68      751.49     60.85 o 
  -8   2   3      610.62      627.30     14.79 o 
  -7   2   3      773.39      794.08     17.48 o 
  -6   2   3      319.34      377.85      8.27 o 
  -5   2   3     6469.18     6851.54    126.92 o 
  -4   2   3     3979.16     4146.25     64.14 o 
  -3   2   3     5975.96     6151.87    111.22 o 
  -2   2   3    15764.75    15329.01    334.87 o 
  -1   2   3     7927.19     8048.45    131.00 o 
   0   2   3    30638.77    30065.79    510.22 o 
   1   2   3     1281.20     1295.81     25.00 o 
   2   2   3     1808.85     1535.81     68.49 o 
   3   2   3      126.83      110.08      4.19 o 
   4   2   3     7905.70     8664.55    147.40 o 
   5   2   3     2537.58     2581.08     54.57 o 
   6   2   3     1481.82     1669.89     40.33 o 
   7   2   3     1679.28     1748.54     42.40 o 
   8   2   3       69.87       69.74      8.37 o 
   9   2   3      946.15      965.40     19.79 o 
  10   2   3     1135.57     1100.17     25.96 o 
  11   2   3      843.14      841.70     33.27 o 
  12   2   3     2877.44     2820.95     62.31 o 
  13   2   3        0.08        0.40     28.13 o 
  14   2   3      464.13      461.91     52.43 o 
  15   2   3      466.81      543.82     57.92 o 
 -15   3   3     1209.26     1275.46     80.05 o 
 -14   3   3       16.36       37.96     32.75 o 
 -13   3   3     4382.84     4352.93     83.21 o 
 -12   3   3      372.60      312.21     28.85 o 
 -11   3   3     2451.27     2491.89     60.44 o 
 -10   3   3      634.36      634.64     25.46 o 
  -9   3   3       42.49       46.61      6.29 o 
  -8   3   3        0.84        3.32      3.39 o 
  -7   3   3      449.39      421.29     23.87 o 
  -6   3   3      245.45      256.35     15.96 o 
  -5   3   3     4388.60     4644.88     60.86 o 
  -4   3   3      146.90      153.88      5.43 o 
  -3   3   3     6026.67     6295.36     82.69 o 
  -2   3   3       68.25       70.24      3.88 o 
  -1   3   3     5094.50     4902.57     71.14 o 
   0   3   3     2297.18     2265.53     40.47 o 
   1   3   3     6823.69     5841.35    257.72 o 
   2   3   3      700.01      766.76      9.68 o 
   3   3   3     4323.29     4239.96     72.98 o 
   4   3   3        0.02        0.82      3.71 o 
   5   3   3      798.34      856.28     14.16 o 
   6   3   3      387.61      436.34     12.33 o 
   7   3   3     1593.75     1695.49     22.21 o 
   8   3   3        0.19        0.49      8.01 o 
   9   3   3      519.41      480.10     43.93 o 
  10   3   3      840.26      834.69     25.50 o 
  11   3   3     1813.22     1869.64     46.41 o 
  12   3   3        0.34       -1.54     17.37 o 
  13   3   3     1965.58     2085.46     83.32 o 
  14   3   3        0.13      -10.13     32.16 o 
  15   3   3     1214.97     1233.00     77.78 o 
 -15   4   3      667.00      633.80     62.01 o 
 -14   4   3      607.29      627.04     57.50 o 
 -13   4   3       12.44        9.22     21.85 o 
 -12   4   3     1808.05     1871.01     55.82 o 
 -11   4   3      689.11      679.81     36.55 o 
 -10   4   3      909.12      964.08     29.66 o 
  -9   4   3       40.78       47.48      7.42 o 
  -8   4   3       30.85       31.71      6.24 o 
  -7   4   3     1418.51     1548.05     26.84 o 
  -6   4   3      373.79      390.25      9.55 o 
  -5   4   3     2970.46     3072.00     54.70 o 
  -4   4   3     2358.50     2409.97     38.43 o 
  -3   4   3      307.30      278.82      7.30 o 
  -2   4   3     7930.94     8186.12     88.44 o 
  -1   4   3     1132.97     1173.68     16.61 o 
   0   4   3     6862.14     6884.39     93.17 o 
   1   4   3       27.79       34.76      2.71 o 
   2   4   3      537.15      393.38     11.32 o 
   3   4   3      794.98      716.69     18.93 o 
   4   4   3     3989.93     4126.59     44.86 o 
   5   4   3      931.09      992.29     15.51 o 
   6   4   3       28.41       30.22      5.92 o 
   7   4   3      173.96      182.34     10.50 o 
   8   4   3     1397.20     1379.50     23.66 o 
   9   4   3      111.20      123.72     13.07 o 
  10   4   3      466.09      471.07     21.42 o 
  11   4   3        6.69       17.52     17.26 o 
  12   4   3      999.14     1052.82     40.11 o 
  13   4   3       14.93       21.34     30.14 o 
  14   4   3      731.64      681.16     59.02 o 
 -15   5   3      560.36      646.92     61.39 o 
 -14   5   3      214.52      290.21     38.44 o 
 -13   5   3      674.05      684.32     41.90 o 
 -12   5   3       20.46       14.69     21.03 o 
 -11   5   3      765.56      758.92     38.92 o 
 -10   5   3     1315.65     1305.91     37.59 o 
  -9   5   3      129.26      122.43     12.32 o 
  -8   5   3     4505.80     4476.00     80.51 o 
  -7   5   3      220.91      245.02     10.96 o 
  -6   5   3     2127.51     2068.58     48.40 o 
  -5   5   3        2.90        3.26      5.45 o 
  -4   5   3      953.73      866.41     15.99 o 
  -3   5   3      436.97      492.44      8.97 o 
  -2   5   3      300.51      270.75      7.29 o 
  -1   5   3     1312.68     1313.58     20.17 o 
   0   5   3        4.11        7.68      3.56 o 
   1   5   3     1076.18     1039.76     16.25 o 
   2   5   3       78.85      121.71      6.47 o 
   3   5   3       66.23       41.01      5.18 o 
   4   5   3     3484.95     3207.59     98.94 o 
   5   5   3      140.15      125.68      6.37 o 
   6   5   3     7485.36     7788.87     73.83 o 
   7   5   3        0.17       -0.67      6.55 o 
   8   5   3     3090.95     3327.87     46.55 o 
   9   5   3      603.74      635.84     23.48 o 
  10   5   3     1644.16     1615.72     41.45 o 
  11   5   3     1586.83     1538.02     44.62 o 
  12   5   3      659.69      671.22     35.24 o 
  13   5   3     1164.36     1154.85     65.60 o 
  14   5   3       19.44       28.71     33.68 o 
 -14   6   3        0.08       -0.01     22.68 o 
 -13   6   3      255.80      302.08     30.83 o 
 -12   6   3        7.19        3.04     17.64 o 
 -11   6   3      987.39      989.33     36.69 o 
 -10   6   3      563.52      527.82     27.17 o 
  -9   6   3      291.88      310.98     17.77 o 
  -8   6   3        5.14        0.14      8.99 o 
  -7   6   3     2679.04     2691.60     67.47 o 
  -6   6   3      307.69      329.98     13.09 o 
  -5   6   3     6226.87     6100.83    129.80 o 
  -4   6   3        1.34       -0.19      5.62 o 
  -3   6   3     4219.95     4242.11     48.42 o 
  -2   6   3       14.43        8.86      3.65 o 
  -1   6   3      724.41      685.98     12.16 o 
   0   6   3       24.67       28.35      3.12 o 
   1   6   3      459.53      467.61      9.71 o 
   2   6   3      405.60      420.28     11.20 o 
   3   6   3     3413.56     3376.06     45.06 o 
   4   6   3       40.49       42.31      5.75 o 
   5   6   3     1521.19     1408.89     24.22 o 
   6   6   3       21.24       24.00      5.85 o 
   7   6   3     2482.29     2558.76     40.59 o 
   8   6   3       11.60       -0.66     12.04 o 
   9   6   3     4143.23     4234.00     59.21 o 
  10   6   3      353.81      374.07     26.09 o 
  11   6   3      660.29      679.75     38.43 o 
  12   6   3       15.72       22.59     19.36 o 
  13   6   3       44.69       46.89     28.59 o 
 -13   7   3      239.14      264.23     36.35 o 
 -12   7   3       23.42       20.72     19.66 o 
 -11   7   3      227.09      229.92     25.32 o 
 -10   7   3      777.58      706.16     41.27 o 
  -9   7   3       31.28       38.59     16.50 o 
  -8   7   3     7300.98     7089.19    196.86 o 
  -7   7   3        0.39        1.07      9.56 o 
  -6   7   3     3653.89     3658.55     97.22 o 
  -5   7   3     1019.12      992.45     22.24 o 
  -4   7   3      924.13      933.26     17.46 o 
  -3   7   3      248.27      243.88      8.92 o 
  -2   7   3     1521.10     1522.64     40.30 o 
  -1   7   3      247.78      246.15      8.42 o 
   0   7   3      703.28      695.10     15.08 o 
   1   7   3     1445.37     1467.11     26.82 o 
   2   7   3      439.80      415.69     14.49 o 
   3   7   3     2281.77     2349.81     41.17 o 
   4   7   3     2150.20     2182.10     40.38 o 
   5   7   3     1148.31     1070.20     19.85 o 
   6   7   3     1686.82     1733.99     38.83 o 
   7   7   3      164.92      176.56     22.96 o 
   8   7   3     2795.11     2796.45     61.35 o 
   9   7   3       31.66       33.08     13.68 o 
  10   7   3      640.72      634.95     30.96 o 
  11   7   3      947.38      912.63     58.66 o 
  12   7   3       79.37      119.01     36.33 o 
  13   7   3      175.48      137.40     51.87 o 
 -13   8   3       74.63       61.65     47.28 o 
 -12   8   3     1342.80     1241.37     86.44 o 
 -11   8   3      202.76      212.73     31.16 o 
 -10   8   3     1040.28      938.86     36.78 o 
  -9   8   3      270.50      276.77     24.00 o 
  -8   8   3      959.07      916.99     34.41 o 
  -7   8   3      187.34      202.67     16.51 o 
  -6   8   3       12.19       16.94     11.36 o 
  -5   8   3      620.87      641.04     19.24 o 
  -4   8   3       84.32       89.18     11.49 o 
  -3   8   3      546.84      560.38     18.95 o 
  -2   8   3      322.75      344.01     13.14 o 
  -1   8   3        1.67        1.05      5.76 o 
   0   8   3     6198.17     6145.70    126.51 o 
   1   8   3       12.72       21.17      8.78 o 
   2   8   3     1615.72     1642.10     30.10 o 
   3   8   3     1527.57     1553.47     24.91 o 
   4   8   3      822.50      875.53     19.28 o 
   5   8   3     1092.21     1049.43     27.72 o 
   6   8   3      616.85      601.63     36.41 o 
   7   8   3      467.65      506.64     46.33 o 
   8   8   3       12.35       11.55     26.63 o 
   9   8   3      577.54      624.26     49.21 o 
  10   8   3      886.73      853.57    122.30 o 
  11   8   3      239.54      223.43     50.54 o 
  12   8   3     1741.12     1611.52    107.50 o 
 -12   9   3        8.62       -4.38     44.73 o 
 -11   9   3     1382.54     1334.64     88.20 o 
 -10   9   3       24.06       13.58     38.18 o 
  -9   9   3      861.86      775.17     54.29 o 
  -8   9   3      131.19      143.90     19.33 o 
  -7   9   3      387.49      370.63     21.14 o 
  -6   9   3      698.33      689.82     29.41 o 
  -5   9   3      702.38      699.14     28.87 o 
  -4   9   3      358.33      344.45     19.68 o 
  -3   9   3     1751.70     1710.67     42.56 o 
  -2   9   3      145.00      155.17     15.46 o 
  -1   9   3     2187.68     2013.39     61.82 o 
   0   9   3        9.93        8.29     11.83 o 
   1   9   3     4163.80     4196.94     85.93 o 
   2   9   3        1.58        3.42     11.49 o 
   3   9   3     3417.42     3401.21     51.83 o 
   4   9   3        0.63       -3.46     14.48 o 
   5   9   3      344.79      319.80     23.00 o 
   6   9   3       45.46       39.39     25.51 o 
   7   9   3       40.02       51.02     28.94 o 
   8   9   3       30.17       30.61     30.13 o 
   9   9   3       25.62       19.24     30.42 o 
  10   9   3       59.24       36.27     42.68 o 
  11   9   3      987.63      986.71     83.28 o 
 -10  10   3      251.02      248.51     78.78 o 
  -9  10   3       84.78       89.61     63.62 o 
  -8  10   3      758.20      768.73     62.85 o 
  -7  10   3      765.50      732.70     61.41 o 
  -6  10   3       29.12       29.29     22.04 o 
  -5  10   3      430.48      421.71     32.95 o 
  -4  10   3      604.69      563.02     40.78 o 
  -3  10   3       12.38        6.29     15.07 o 
  -2  10   3      330.22      360.31     21.92 o 
  -1  10   3       24.45       35.16     27.23 o 
   0  10   3     1096.41     1039.21     66.52 o 
   1  10   3        0.41       -5.21     14.65 o 
   2  10   3      307.91      296.74     23.52 o 
   3  10   3        3.08        4.79     19.19 o 
   4  10   3       17.27       25.30     18.86 o 
   5  10   3       68.33       76.27     19.84 o 
   6  10   3       31.44      -12.10     31.14 o 
   7  10   3      431.24      450.74     54.51 o 
   8  10   3      307.76      293.27     76.20 o 
   9  10   3      767.74      777.92    108.38 o 
  10  10   3      828.98      792.87    109.20 o 
  -9  11   3       10.31        9.07     67.23 o 
  -8  11   3      935.30      817.72    103.63 o 
  -7  11   3       38.90       68.43     32.59 o 
  -6  11   3     1088.49     1149.51     73.47 o 
  -5  11   3       18.51       46.57     31.46 o 
  -4  11   3     1569.68     1692.57     83.73 o 
  -3  11   3      513.83      534.72     35.82 o 
  -2  11   3      781.47      783.71     56.49 o 
  -1  11   3      314.55      311.80     42.03 o 
   0  11   3        0.06       -8.17     28.84 o 
   1  11   3      254.19      248.29     26.12 o 
   2  11   3      153.05      166.84     34.25 o 
   3  11   3      517.03      494.33     45.06 o 
   4  11   3      729.16      774.11     48.81 o 
   5  11   3        1.54       36.19     55.89 o 
   6  11   3      657.94      760.90     99.92 o 
   7  11   3       50.31       31.55     62.49 o 
   8  11   3      207.54      170.87     77.54 o 
  -6  12   3       18.55       40.32     61.77 o 
  -5  12   3     1223.06     1272.55     70.25 o 
  -4  12   3       11.26       19.37     34.10 o 
  -3  12   3      582.86      629.94     68.11 o 
  -2  12   3      152.03      129.01     38.62 o 
  -1  12   3       13.42       -0.40     31.97 o 
   0  12   3       12.13       -5.42     32.88 o 
   1  12   3        7.74        4.09     31.73 o 
   2  12   3      163.11      135.58     36.47 o 
   3  12   3      594.51      622.61     52.65 o 
   4  12   3      100.85      100.54     65.79 o 
   5  12   3     1133.19     1049.42    111.88 o 
   6  12   3        0.07       -1.24     61.56 o 
  -3  13   3       15.43       17.01     36.56 o 
  -2  13   3      545.37      573.30     57.45 o 
  -1  13   3        6.75      -10.50     37.41 o 
   0  13   3       92.96       94.58     40.18 o 
   1  13   3       18.89       37.11     37.78 o 
   2  13   3       50.86       46.27     36.52 o 
   3  13   3        3.04       15.26     55.89 o 
 -14   0   4     3133.38     3320.37    158.59 o 
 -12   0   4     1766.17     1881.64     71.45 o 
 -10   0   4     2557.57     2530.25     48.37 o 
  -8   0   4     1584.21     1474.93     39.80 o 
  -6   0   4      533.97      572.22     19.42 o 
  -4   0   4     7483.24     7509.64     84.58 o 
  -2   0   4     8613.54     8164.04     89.45 o 
   0   0   4     9488.50     8719.49    158.38 o 
   2   0   4    14517.35    14976.36    222.51 o 
   4   0   4     5174.58     5494.35     71.81 o 
   6   0   4      298.57      309.83     14.08 o 
   8   0   4      379.17      382.40     17.39 o 
  10   0   4     3238.11     3221.94     55.00 o 
  12   0   4     2163.13     1725.49    328.35 o 
  14   0   4      948.54      864.64     96.41 o 
 -16   1   4      114.11      132.92     64.96 o 
 -15   1   4      827.77      747.20     65.15 o 
 -14   1   4       33.76       36.12     33.59 o 
 -13   1   4     3169.97     3052.24     64.29 o 
 -12   1   4      218.84      202.78     18.98 o 
 -11   1   4     2545.46     2478.70     46.35 o 
 -10   1   4       59.09       66.93     10.94 o 
  -9   1   4     1517.79     1542.16     24.14 o 
  -8   1   4      578.05      572.60     15.05 o 
  -7   1   4     1386.15     1365.92     75.07 o 
  -6   1   4     1288.89     1283.46     15.01 o 
  -5   1   4       47.60       29.89      4.41 o 
  -4   1   4     3464.38     3582.61     39.78 o 
  -3   1   4      766.39      545.82     35.50 o 
  -2   1   4     1848.36     1749.00     18.09 o 
  -1   1   4     5209.63     4736.22     65.78 o 
   0   1   4      368.26      338.16     18.18 o 
   1   1   4     5464.67     5365.41     45.44 o 
   2   1   4     2979.55     3248.07     31.67 o 
   3   1   4     3328.65     3497.47     36.10 o 
   4   1   4     2601.64     2527.29    107.78 o 
   5   1   4      147.02      128.19      6.73 o 
   6   1   4     2067.40     2281.17     22.46 o 
   7   1   4      314.41      358.14     11.06 o 
   8   1   4     3524.07     3785.44     46.80 o 
   9   1   4      288.90      309.34     12.26 o 
  10   1   4      612.58      591.78     30.40 o 
  11   1   4     2298.70     2099.64    100.73 o 
  12   1   4      108.26      102.44     14.67 o 
  13   1   4     2329.62     2436.86     55.55 o 
  14   1   4        0.19       -8.07     32.43 o 
  15   1   4      666.60      667.53     64.97 o 
 -15   2   4      235.81      164.34     43.52 o 
 -14   2   4      245.40      297.30     29.45 o 
 -13   2   4       15.03       22.30     18.48 o 
 -12   2   4      236.02      276.32     19.08 o 
 -11   2   4      803.74      796.96     25.13 o 
 -10   2   4      197.27      201.93     12.01 o 
  -9   2   4     5573.21     5587.03     67.42 o 
  -8   2   4      151.84      138.73      8.04 o 
  -7   2   4     5997.18     5937.47     68.46 o 
  -6   2   4      166.31      199.17      7.98 o 
  -5   2   4     3728.70     3659.21     36.13 o 
  -4   2   4        9.31        2.82      3.77 o 
  -3   2   4     6746.92     6849.98     94.45 o 
  -2   2   4      766.11      738.22     10.57 o 
  -1   2   4        9.72        4.44      2.28 o 
   0   2   4     3140.32     3005.50     54.70 o 
   1   2   4     4680.73     4945.83     81.26 o 
   2   2   4     7668.43     8019.07    101.09 o 
   3   2   4     2864.54     3005.45     35.07 o 
   5   2   4    10847.62    10565.01    476.74 o 
   6   2   4      145.37      109.92     16.15 o 
   7   2   4     3272.51     2791.50    199.51 o 
   8   2   4      400.51      366.38     25.07 o 
   9   2   4     2282.66     2265.40     76.17 o 
  10   2   4       19.35       18.27     14.79 o 
  11   2   4      474.87      448.09     27.34 o 
  12   2   4       85.15      110.87     23.21 o 
  13   2   4      195.27      195.73     39.16 o 
  14   2   4       30.28       34.96     35.59 o 
  15   2   4      148.09      109.51     60.74 o 
 -15   3   4       40.75       71.43     39.73 o 
 -14   3   4      168.05      151.18     39.67 o 
 -13   3   4       32.05       43.89     22.61 o 
 -12   3   4      918.12      865.16     42.36 o 
 -11   3   4        8.61        4.16      9.98 o 
 -10   3   4      515.35      555.33     18.44 o 
  -9   3   4      547.60      517.32     13.66 o 
  -8   3   4     4361.45     4466.06     51.82 o 
  -7   3   4      792.56      847.54     14.66 o 
  -6   3   4     3496.02     3016.24     65.16 o 
  -5   3   4     1034.04     1130.18     22.88 o 
  -4   3   4     5956.96     5700.73     99.06 o 
  -3   3   4       90.49      104.38      5.07 o 
  -2   3   4     4021.58     4011.81     98.07 o 
  -1   3   4     3752.53     4102.39     68.46 o 
   0   3   4      940.37      883.20     33.50 o 
   1   3   4     2007.41     2094.86     33.18 o 
   2   3   4     5725.26     4973.69    332.09 o 
   3   3   4      535.86      546.34      9.41 o 
   4   3   4     3254.56     3295.60     39.04 o 
   5   3   4      223.84      230.33      7.37 o 
   6   3   4     1666.56     1663.41     26.36 o 
   7   3   4      575.80      641.60     16.44 o 
   8   3   4     8626.34     8868.24    130.54 o 
   9   3   4      189.74      196.47     14.66 o 
  10   3   4     2518.20     2644.39     53.10 o 
  11   3   4       48.35       37.60     17.98 o 
  12   3   4      575.12      535.78     35.17 o 
  13   3   4      126.61      146.74     39.08 o 
  14   3   4        1.21       -6.26     33.93 o 
 -15   4   4      229.26      270.20     50.35 o 
 -14   4   4      378.16      294.75     48.02 o 
 -13   4   4        0.76       -2.28     21.98 o 
 -12   4   4      691.98      601.89     37.82 o 
 -11   4   4      230.62      241.07     28.34 o 
 -10   4   4     2165.33     2050.40     57.65 o 
  -9   4   4     1926.58     1748.40     78.54 o 
  -8   4   4     1510.56     1548.15     22.72 o 
  -7   4   4     5669.13     5746.99     77.89 o 
  -6   4   4        8.87        5.76      3.28 o 
  -5   4   4     5978.73     5935.00    124.76 o 
  -4   4   4        8.17       16.66      4.52 o 
  -3   4   4     1231.44     1148.66     19.70 o 
  -2   4   4       57.67       47.13      4.61 o 
  -1   4   4       21.70       26.60      3.88 o 
   0   4   4      434.32      365.14      7.49 o 
   1   4   4     1386.75     1172.72     90.45 o 
   2   4   4       54.47       80.69      5.89 o 
   3   4   4     2551.61     2606.51     41.89 o 
   4   4   4      191.22      161.78      7.65 o 
   5   4   4     6141.13     6482.74     96.87 o 
   6   4   4      418.98      415.12     13.21 o 
   7   4   4     1765.81     1832.91     24.03 o 
   8   4   4      454.29      444.76     16.72 o 
   9   4   4     1884.30     1893.23     34.62 o 
  10   4   4     1371.35     1218.14     39.69 o 
  11   4   4      231.63      247.32     24.81 o 
  12   4   4      155.75      173.96     24.44 o 
  13   4   4       24.95        3.65     30.78 o 
  14   4   4      528.51      450.11     53.87 o 
 -14   5   4      161.90      136.91     33.67 o 
 -13   5   4     1784.46     1686.47     62.01 o 
 -12   5   4      221.26      193.57     27.90 o 
 -11   5   4     1860.22     1797.93     46.74 o 
 -10   5   4      172.39      173.02     20.34 o 
  -9   5   4       85.38       89.37     12.01 o 
  -8   5   4      789.43      822.19     19.21 o 
  -7   5   4        3.01        7.05      6.42 o 
  -6   5   4     1369.54     1281.93     26.71 o 
  -5   5   4       20.06       18.17      5.92 o 
  -4   5   4     1241.65     1150.83     64.41 o 
  -3   5   4     3418.64     3553.71     44.58 o 
  -2   5   4     1033.03     1180.14     16.48 o 
  -1   5   4     5553.36     5588.55     69.04 o 
   0   5   4      166.64      197.64      6.35 o 
   1   5   4     2813.95     2746.77     56.12 o 
   2   5   4      202.05      165.18     14.35 o 
   3   5   4     4093.67     3948.65     65.40 o 
   4   5   4       71.52       71.09      6.41 o 
   5   5   4      994.61      981.69     16.61 o 
   6   5   4       48.62       51.05      7.65 o 
   7   5   4      142.95      123.11     10.65 o 
   8   5   4      150.21      162.43     14.02 o 
   9   5   4       38.54       30.14     13.28 o 
  10   5   4      225.27      262.81     23.87 o 
  11   5   4     1089.18     1158.37     42.13 o 
  12   5   4      289.60      337.02     29.28 o 
  13   5   4      698.87      684.37     57.73 o 
  14   5   4      232.52      198.25     43.02 o 
 -14   6   4     1541.39     1463.08     55.92 o 
 -13   6   4      198.36      160.77     27.31 o 
 -12   6   4     2011.82     1887.83     59.25 o 
 -11   6   4       49.92       33.08     17.86 o 
 -10   6   4     2677.10     2366.17     50.52 o 
  -9   6   4       34.76       24.23     13.94 o 
  -8   6   4      924.35      900.90     23.02 o 
  -7   6   4       26.59       30.52      8.47 o 
  -6   6   4      665.74      648.46     17.20 o 
  -5   6   4        0.45        3.26      6.13 o 
  -4   6   4     2081.64     2108.12     37.73 o 
  -3   6   4      438.72      481.15     11.04 o 
  -2   6   4     2799.33     2746.75     36.39 o 
  -1   6   4       57.59       55.33      5.51 o 
   0   6   4     5851.65     5881.11    104.41 o 
   1   6   4      266.76      244.82     13.87 o 
   2   6   4     2138.94     2035.85     40.32 o 
   3   6   4        0.03       -0.67      4.53 o 
   4   6   4     1039.78      980.52     18.17 o 
   5   6   4        3.02        2.28      6.31 o 
   6   6   4       10.51        8.84      7.56 o 
   7   6   4        6.14        3.73      8.52 o 
   8   6   4      741.57      692.25     27.49 o 
   9   6   4       58.37       82.00     16.74 o 
  10   6   4      804.10      817.99     34.91 o 
  11   6   4       58.52       54.64     20.35 o 
  12   6   4      899.03     1008.88     42.61 o 
  13   6   4        1.47        5.36     60.01 o 
 -13   7   4     1338.21     1319.72     51.67 o 
 -12   7   4      466.90      440.33     32.94 o 
 -11   7   4     1353.44     1297.43     46.47 o 
 -10   7   4      829.89      765.68     37.23 o 
  -9   7   4       31.66       37.72     16.29 o 
  -8   7   4     1921.04     1842.21     41.64 o 
  -7   7   4        8.47        6.97      9.96 o 
  -6   7   4      451.78      502.66     17.85 o 
  -5   7   4      838.71      791.52     18.99 o 
  -4   7   4      182.30      181.36      9.94 o 
  -3   7   4     3945.41     4049.40     55.55 o 
  -2   7   4        2.58        3.70      5.55 o 
  -1   7   4     5753.60     5775.50    112.21 o 
   0   7   4      216.01      202.10     10.86 o 
   1   7   4     4652.51     4543.65     72.49 o 
   2   7   4      594.71      588.71     16.64 o 
   3   7   4     2067.70     2030.25     31.71 o 
   4   7   4     2187.52     2057.44     55.01 o 
   5   7   4      244.32      227.31     11.98 o 
   6   7   4      321.38      307.67     15.58 o 
   7   7   4      380.98      391.64     21.39 o 
   8   7   4      964.03     1049.13     30.93 o 
   9   7   4      487.60      554.09     28.01 o 
  10   7   4      516.75      515.24     32.00 o 
  11   7   4     1149.99     1234.74     67.62 o 
  12   7   4      231.54      218.21     54.71 o 
 -12   8   4      338.48      327.75     38.76 o 
 -11   8   4      157.82      173.29     24.95 o 
 -10   8   4      560.35      610.25     32.55 o 
  -9   8   4     1413.45     1316.82     42.88 o 
  -8   8   4        2.60        0.23     15.08 o 
  -7   8   4     3240.47     3192.31     66.37 o 
  -6   8   4       49.19       37.45     13.25 o 
  -5   8   4     1792.31     1772.86     36.13 o 
  -4   8   4      454.43      447.75     17.46 o 
  -3   8   4     1033.22     1061.80     24.38 o 
  -2   8   4     1637.31     1556.53     31.68 o 
  -1   8   4      240.32      228.59      9.41 o 
   0   8   4     1769.52     1771.14     41.95 o 
   1   8   4       83.82       83.21     11.16 o 
   2   8   4       12.66       15.06      9.55 o 
   3   8   4      534.92      577.39     19.21 o 
   4   8   4      506.61      468.70     18.96 o 
   5   8   4     1540.61     1514.45     51.22 o 
   6   8   4      571.57      491.84     24.64 o 
   7   8   4     1770.68     1780.07     80.24 o 
   8   8   4      220.13      198.31     30.57 o 
   9   8   4      678.57      721.13     46.55 o 
  10   8   4      411.12      377.72     55.88 o 
  11   8   4       74.55       73.56     46.58 o 
  12   8   4      727.86      672.60     74.00 o 
 -11   9   4       15.11       30.20     44.92 o 
 -10   9   4     1159.47     1173.68     49.04 o 
  -9   9   4       27.62       19.38     17.81 o 
  -8   9   4     2658.50     2653.32     52.58 o 
  -7   9   4       16.84       20.86     14.79 o 
  -6   9   4      758.15      810.27     28.94 o 
  -5   9   4       87.31       92.67     17.40 o 
  -4   9   4     3747.22     3750.32    112.62 o 
  -3   9   4      669.17      656.95     29.70 o 
  -2   9   4     2631.57     2555.18     74.85 o 
  -1   9   4       16.71       14.01      7.95 o 
   0   9   4       92.62       70.93     15.71 o 
   1   9   4      705.99      664.25     25.80 o 
   2   9   4      739.48      757.32     26.26 o 
   3   9   4      173.02      185.94     18.22 o 
   4   9   4     1165.83     1152.45     38.51 o 
   5   9   4       89.67       69.04     17.41 o 
   6   9   4     1399.27     1224.83     56.86 o 
   7   9   4       31.86        4.23     27.08 o 
   8   9   4     1901.22     1922.20     76.62 o 
   9   9   4       24.88        2.12     30.98 o 
  10   9   4       59.68       24.30     42.18 o 
  11   9   4       97.95       56.29     48.06 o 
 -10  10   4      181.67      256.86     79.09 o 
  -9  10   4      625.48      635.13     40.61 o 
  -8  10   4      113.58       88.27     25.11 o 
  -7  10   4     1063.33     1096.57     47.47 o 
  -6  10   4      873.06      891.91     56.30 o 
  -5  10   4      498.03      500.77     36.72 o 
  -4  10   4      255.62      286.01     29.72 o 
  -3  10   4      388.09      441.91     27.25 o 
  -2  10   4      305.58      288.78     19.96 o 
  -1  10   4       99.44      103.03     16.26 o 
   0  10   4      836.37      753.95     33.50 o 
   1  10   4       79.63       60.13     17.49 o 
   2  10   4      612.26      608.04     37.05 o 
   3  10   4      742.45      729.07     39.26 o 
   4  10   4      169.56      180.87     25.37 o 
   5  10   4     1005.16      934.56     40.28 o 
   6  10   4        0.59       19.30     34.39 o 
   7  10   4     1638.59     1547.07    130.96 o 
   8  10   4      288.78      262.43     80.84 o 
   9  10   4      386.73      392.26     87.34 o 
  -8  11   4      358.73      329.15     85.59 o 
  -7  11   4       85.22      116.98     36.88 o 
  -6  11   4      441.10      477.79     48.09 o 
  -5  11   4        3.32      -15.62     28.50 o 
  -4  11   4      934.08      924.16     61.42 o 
  -3  11   4      795.77      827.03     41.60 o 
  -2  11   4      168.14      218.06     38.64 o 
  -1  11   4     1900.45     1987.24     80.22 o 
   0  11   4       17.07       18.78     17.08 o 
   1  11   4     1200.20     1183.64     63.75 o 
   2  11   4       19.69       50.12     30.06 o 
   3  11   4      359.88      344.28     40.27 o 
   4  11   4      129.80      131.66     30.56 o 
   5  11   4       65.80       41.35     58.67 o 
   6  11   4      356.25      338.33     82.70 o 
   7  11   4        9.94       56.92     62.28 o 
   8  11   4      187.87      187.36     76.72 o 
  -6  12   4       35.95       43.76     36.54 o 
  -5  12   4       14.65       -4.25     34.53 o 
  -4  12   4      453.46      502.55     53.74 o 
  -3  12   4       47.28       31.16     35.83 o 
  -2  12   4      417.78      455.84     50.89 o 
  -1  12   4       44.12       59.32     34.80 o 
   0  12   4     1576.25     1537.82     76.24 o 
   1  12   4       36.88       39.11     34.31 o 
   2  12   4     1182.13     1074.51     70.74 o 
   3  12   4       60.11       70.72     33.51 o 
   4  12   4     1110.15     1054.99    110.95 o 
   5  12   4       16.86        0.52     56.82 o 
  -2  13   4       72.41       52.57     50.63 o 
  -1  13   4      275.26      309.17     50.48 o 
   0  13   4       87.26       81.66     39.92 o 
   1  13   4      764.17      767.94     64.92 o 
 -15   0   5      849.62      815.86     98.06 o 
 -13   0   5       14.06       26.96     28.08 o 
 -11   0   5     4699.14     4573.22    157.16 o 
  -9   0   5     6843.40     7128.92    160.70 o 
  -7   0   5     4520.24     4572.57     71.78 o 
  -5   0   5    17349.88    16866.28    237.13 o 
  -3   0   5     9923.55     9748.32     87.05 o 
  -1   0   5        5.77        7.23      4.72 o 
   1   0   5        5.08        8.26      4.87 o 
   3   0   5     5465.18     5652.04     84.37 o 
   5   0   5     1298.74     1303.13     26.51 o 
   7   0   5     2479.38     2507.92     35.26 o 
   9   0   5     4826.44     4849.48     67.30 o 
  11   0   5     1578.06     1526.01     49.16 o 
  13   0   5      124.34       66.72     52.69 o 
 -15   1   5      246.34      209.02     46.88 o 
 -14   1   5        1.65        3.37     32.89 o 
 -13   1   5      488.18      492.01     40.57 o 
 -12   1   5        4.58        5.86     15.53 o 
 -11   1   5       65.81       86.11     14.49 o 
 -10   1   5     1219.50     1296.02     24.99 o 
  -9   1   5      627.59      643.36     17.49 o 
  -8   1   5     8014.85     7173.13    410.42 o 
  -7   1   5       42.33       58.67      7.32 o 
  -6   1   5     2500.67     2356.15     31.89 o 
  -5   1   5      208.86      182.04      7.84 o 
  -4   1   5     2411.43     1872.80    115.13 o 
  -3   1   5     1997.95     1859.36     16.75 o 
  -2   1   5     4298.06     4006.73     35.53 o 
  -1   1   5      146.07      130.76      5.29 o 
   0   1   5        1.97        1.66      2.40 o 
   1   1   5      792.21      724.56     13.32 o 
   2   1   5      397.30      393.81      8.12 o 
   3   1   5      783.56      754.03     11.86 o 
   4   1   5     2102.35     1935.93    105.44 o 
   5   1   5      700.47      739.69     12.62 o 
   6   1   5    11851.54    12705.73    138.52 o 
   7   1   5      139.42      143.93      8.99 o 
   8   1   5     4695.30     4879.13     66.94 o 
   9   1   5      220.60      238.68     12.84 o 
  10   1   5       49.06       41.35     10.95 o 
  11   1   5      210.52      196.36     16.41 o 
  12   1   5      216.06      220.52     22.68 o 
  13   1   5      385.27      445.44     31.37 o 
  14   1   5       20.72       10.69     36.05 o 
 -15   2   5       20.61       42.51     39.44 o 
 -14   2   5      811.48      787.28     66.25 o 
 -13   2   5       30.84       52.41     26.14 o 
 -12   2   5     2437.32     2441.91     47.31 o 
 -11   2   5       78.27       94.90     14.60 o 
 -10   2   5     2289.07     2271.63     38.42 o 
  -9   2   5     1268.70     1265.38     25.74 o 
  -8   2   5       72.79       75.12      7.49 o 
  -7   2   5     2884.29     2997.95     31.39 o 
  -6   2   5      172.97      169.90      8.37 o 
  -5   2   5     3979.73     3998.92     38.53 o 
  -4   2   5     1335.88     1289.32     16.01 o 
  -3   2   5     1859.91     1960.40     18.87 o 
  -2   2   5     4415.59     3652.95    148.85 o 
  -1   2   5      425.86      431.80     10.13 o 
   0   2   5     6576.13     6233.55     70.71 o 
   1   2   5      318.45      337.02      7.66 o 
   2   2   5      796.55      678.97      9.80 o 
   3   2   5     5109.84     5511.63     60.53 o 
   4   2   5     1231.02     1204.24     15.55 o 
   5   2   5      321.32      295.78      9.76 o 
   6   2   5      352.61      331.14     20.77 o 
   7   2   5     1211.72     1245.77     21.82 o 
   8   2   5     1016.31      909.48     60.00 o 
   9   2   5     2972.12     2845.37     87.76 o 
  10   2   5      647.32      630.07     36.92 o 
  11   2   5      135.50      124.77     21.23 o 
  12   2   5     1923.98     1811.00     55.92 o 
  13   2   5       37.02       28.76     35.48 o 
  14   2   5     2077.87     2020.67    130.86 o 
 -15   3   5     2161.18     2344.61    103.03 o 
 -14   3   5       99.70       97.53     37.95 o 
 -13   3   5     1822.81     1951.47     57.93 o 
 -12   3   5       13.60        8.18     12.62 o 
 -11   3   5     3046.68     3012.84     55.75 o 
 -10   3   5        4.51       -4.62     10.26 o 
  -9   3   5     1940.62     1982.90     24.06 o 
  -8   3   5      278.10      278.37     10.90 o 
  -7   3   5     1040.49     1027.41     16.06 o 
  -6   3   5        6.58       12.63      5.82 o 
  -5   3   5     4400.06     4502.50     60.59 o 
  -4   3   5      317.29      302.34      9.48 o 
  -3   3   5     9971.84    10056.76    139.62 o 
  -2   3   5     1065.18     1180.87     26.81 o 
  -1   3   5     5403.37     5230.42     77.77 o 
   0   3   5       78.09       79.59      5.08 o 
   1   3   5    15616.43    15296.79    250.28 o 
   2   3   5     1492.39     1578.82     22.44 o 
   3   3   5     3724.60     3572.08     55.23 o 
   4   3   5      128.34      153.88      6.17 o 
   5   3   5     1433.45     1382.37     23.15 o 
   6   3   5        0.98        8.49      6.34 o 
   7   3   5        2.94        1.86      6.81 o 
   8   3   5       81.63       71.05      8.94 o 
   9   3   5     1077.30     1114.05     29.21 o 
  10   3   5      133.30      117.46     20.56 o 
  11   3   5     3915.93     3948.11     81.74 o 
  12   3   5       19.23        4.62     21.76 o 
  13   3   5     2416.03     2369.78     94.30 o 
  14   3   5        7.59       -6.94     35.35 o 
 -15   4   5      428.68      455.65     59.04 o 
 -14   4   5     1307.40     1329.96     79.61 o 
 -13   4   5      179.94      166.35     29.25 o 
 -12   4   5     2832.72     2813.05     73.72 o 
 -11   4   5      720.51      691.49     39.11 o 
 -10   4   5     3282.45     3200.71    100.98 o 
  -9   4   5      423.67      420.43     13.44 o 
  -8   4   5       29.48       39.62      7.00 o 
  -7   4   5      681.47      691.23     14.37 o 
  -6   4   5      244.46      258.84      9.86 o 
  -5   4   5     1098.13     1020.99     30.10 o 
  -4   4   5      519.93      484.23     12.35 o 
  -3   4   5      484.81      454.75     11.09 o 
  -2   4   5     4016.24     3927.67     52.25 o 
  -1   4   5     3146.92     3167.05     42.88 o 
   0   4   5    24074.76    24507.38    417.27 o 
   1   4   5     1456.83     1473.82     25.29 o 
   2   4   5    10130.49     8422.73    677.90 o 
   3   4   5     1305.81     1358.79     20.47 o 
   4   4   5     1379.36     1444.39     19.08 o 
   5   4   5      208.46      199.87      9.76 o 
   6   4   5       43.40       56.24      8.47 o 
   7   4   5       13.58       13.18      8.95 o 
   8   4   5      694.28      681.61     23.39 o 
   9   4   5      133.69      165.52     16.37 o 
  10   4   5     1107.04     1125.74     40.26 o 
  11   4   5      247.37      280.16     26.49 o 
  12   4   5     1261.12     1158.17     49.69 o 
  13   4   5       30.75       60.51     35.83 o 
  14   4   5      961.92      971.33     70.55 o 
 -14   5   5        6.43       12.07     24.58 o 
 -13   5   5      695.49      638.39     36.72 o 
 -12   5   5       61.19       51.72     19.95 o 
 -11   5   5     1067.42     1014.47     39.18 o 
 -10   5   5      574.78      594.87     28.55 o 
  -9   5   5     1150.80     1053.11     30.06 o 
  -8   5   5     5212.93     4732.02    190.37 o 
  -7   5   5      527.93      469.05     14.62 o 
  -6   5   5     4368.77     3802.96    200.47 o 
  -5   5   5        4.29        5.52      5.38 o 
  -4   5   5     2979.68     2920.22     55.61 o 
  -3   5   5     1269.01     1203.90     23.81 o 
  -2   5   5      177.31      180.11      7.49 o 
  -1   5   5     2516.78     2344.31     51.39 o 
   0   5   5        9.96       14.63      4.52 o 
   1   5   5       43.27       33.80      4.45 o 
   2   5   5      965.26      835.63     49.32 o 
   3   5   5       96.32      102.90      7.86 o 
   4   5   5     1079.11     1036.89     25.21 o 
   5   5   5      523.97      532.98     15.03 o 
   6   5   5     1823.62     1871.17     28.75 o 
   7   5   5      252.31      282.59     15.60 o 
   8   5   5     2886.34     2914.60     51.39 o 
   9   5   5      609.74      623.17     28.90 o 
  10   5   5      904.04      917.67     38.02 o 
  11   5   5      554.88      505.25     32.30 o 
  12   5   5      717.76      724.80     42.80 o 
  13   5   5      253.32      254.16     43.97 o 
 -14   6   5       29.44       42.52     26.34 o 
 -13   6   5       29.41       26.36     23.33 o 
 -12   6   5      105.67       91.65     24.80 o 
 -11   6   5      845.58      822.56     40.71 o 
 -10   6   5       37.52       24.81     16.14 o 
  -9   6   5      794.12      828.08     32.04 o 
  -8   6   5       52.82       30.04     10.93 o 
  -7   6   5     1790.96     1857.82     45.80 o 
  -6   6   5      135.22      123.09      8.25 o 
  -5   6   5     4408.28     4209.06     86.68 o 
  -4   6   5      289.64      285.22     10.86 o 
  -3   6   5     3019.91     3043.30     34.91 o 
  -2   6   5       73.85       56.72      5.99 o 
  -1   6   5      320.28      335.77      9.88 o 
   0   6   5       81.10       74.23      6.07 o 
   1   6   5       24.97       25.62      5.87 o 
   2   6   5       27.84       28.95      8.15 o 
   3   6   5     3766.50     3818.84     78.30 o 
   4   6   5      103.39      103.86      9.12 o 
   5   6   5     3222.77     3052.84     71.03 o 
   6   6   5        2.66        4.40      8.45 o 
   7   6   5     2202.67     2292.91     37.60 o 
   8   6   5      101.09      115.82     18.18 o 
   9   6   5     1252.54     1305.18     41.12 o 
  10   6   5       20.14       13.72     19.27 o 
  11   6   5      186.06      219.92     26.11 o 
  12   6   5      399.21      408.40     35.49 o 
  13   6   5       17.68       11.86     62.08 o 
 -13   7   5       38.64        7.18     23.77 o 
 -12   7   5      119.38      106.59     26.00 o 
 -11   7   5      376.49      345.11     30.93 o 
 -10   7   5      643.20      601.54     32.75 o 
  -9   7   5        3.59       -4.95     15.64 o 
  -8   7   5     2276.46     2220.81     60.04 o 
  -7   7   5      110.00       96.62     14.15 o 
  -6   7   5     2923.76     2957.70     44.85 o 
  -5   7   5     1314.88     1331.69     26.31 o 
  -4   7   5     2889.16     2743.45     55.01 o 
  -3   7   5     3001.67     2956.17     33.71 o 
  -2   7   5      204.18      199.92      9.39 o 
  -1   7   5       96.52       95.67      7.41 o 
   0   7   5       32.09       30.67      4.04 o 
   1   7   5     1372.97     1361.52     21.04 o 
   2   7   5      140.22      137.20     11.10 o 
   3   7   5      944.31      929.07     20.91 o 
   4   7   5     2039.67     1628.22    144.39 o 
   5   7   5      255.55      251.88     15.42 o 
   6   7   5     2732.22     2685.77     62.92 o 
   7   7   5       84.69       96.62     16.71 o 
   8   7   5     1736.65     1635.49     40.11 o 
   9   7   5       16.51       -6.51     18.54 o 
  10   7   5      190.67      183.37     25.84 o 
  11   7   5       72.93      109.61     48.21 o 
  12   7   5      178.92      177.44     54.07 o 
 -12   8   5      774.64      716.38     42.41 o 
 -11   8   5      147.46      158.41     26.67 o 
 -10   8   5      267.82      312.19     27.30 o 
  -9   8   5      105.48      104.68     20.67 o 
  -8   8   5        3.26        5.10     16.82 o 
  -7   8   5      251.24      261.01     23.04 o 
  -6   8   5      126.20      115.99     18.37 o 
  -5   8   5      298.15      300.66     21.62 o 
  -4   8   5       17.51       19.87     10.74 o 
  -3   8   5      329.49      349.03     12.74 o 
  -2   8   5      904.50      927.28     20.18 o 
  -1   8   5       63.03       60.82      7.92 o 
   0   8   5     2215.30     2303.87     40.95 o 
   1   8   5      124.86      108.91     13.15 o 
   2   8   5      226.76      235.07     15.78 o 
   3   8   5      789.59      787.97     25.76 o 
   4   8   5      225.77      264.27     17.57 o 
   5   8   5     1250.14     1143.01     40.66 o 
   6   8   5        3.34        6.54     15.37 o 
   7   8   5      275.41      291.98     22.82 o 
   8   8   5      396.09      435.71     39.02 o 
   9   8   5      642.40      592.73     64.29 o 
  10   8   5       25.90       11.91     40.58 o 
  11   8   5      557.90      411.96     61.99 o 
 -11   9   5      641.76      631.16     48.59 o 
 -10   9   5       29.93       14.53     21.75 o 
  -9   9   5       53.63       75.78     21.27 o 
  -8   9   5      105.82       90.52     20.85 o 
  -7   9   5      631.93      595.00     35.23 o 
  -6   9   5      193.71      214.39     21.51 o 
  -5   9   5      336.20      328.80     26.80 o 
  -4   9   5       99.84      134.38     21.14 o 
  -3   9   5     1877.02     1780.07     74.79 o 
  -2   9   5       16.03       17.67      9.81 o 
  -1   9   5      314.78      294.26     16.81 o 
   0   9   5       90.22       93.81     18.01 o 
   1   9   5     1769.61     1744.30     48.57 o 
   2   9   5       63.74       53.72     18.62 o 
   3   9   5     2489.26     2409.90     53.80 o 
   4   9   5       41.46       32.48     17.13 o 
   5   9   5      290.26      317.15     24.05 o 
   6   9   5       12.80       19.56     16.08 o 
   7   9   5       12.40       -9.85     27.58 o 
   8   9   5       60.71       42.57     32.11 o 
   9   9   5       12.46        6.74     40.42 o 
  10   9   5      155.92      124.98     50.43 o 
 -10  10   5      733.60      699.24    108.99 o 
  -9  10   5      217.77      261.17     32.29 o 
  -8  10   5      522.35      584.78     35.64 o 
  -7  10   5      434.57      438.96     37.25 o 
  -6  10   5       72.16       68.11     25.44 o 
  -5  10   5      682.92      697.81     59.19 o 
  -4  10   5      335.87      336.28     42.09 o 
  -3  10   5       11.37        7.18     15.97 o 
  -2  10   5      294.02      315.82     21.85 o 
  -1  10   5       14.18       19.84     14.29 o 
   0  10   5     1545.94     1449.72     44.71 o 
   1  10   5        0.80        2.58     20.51 o 
   2  10   5      961.89      910.80     44.89 o 
   3  10   5      278.38      299.78     30.91 o 
   4  10   5      727.38      688.63     40.33 o 
   5  10   5      114.17      114.56     24.62 o 
   6  10   5      107.31      114.56     64.76 o 
   7  10   5      133.56      124.87     67.64 o 
   8  10   5        2.09        4.85     58.16 o 
   9  10   5      180.11      232.53     78.99 o 
  -8  11   5      631.04      684.73     58.76 o 
  -7  11   5       58.63       93.73     37.69 o 
  -6  11   5      362.98      397.88     48.68 o 
  -5  11   5       10.56        4.46     32.71 o 
  -4  11   5      397.67      447.35     51.51 o 
  -3  11   5      260.06      269.48     28.97 o 
  -2  11   5      196.04      251.81     41.44 o 
  -1  11   5      592.83      530.97     50.04 o 
   0  11   5       38.37       33.75     20.84 o 
   1  11   5      414.90      428.13     45.90 o 
   2  11   5       47.15       84.41     33.23 o 
   3  11   5      470.46      447.66     45.10 o 
   4  11   5      449.33      466.61     45.47 o 
   5  11   5       79.31      129.62     67.03 o 
   6  11   5      790.27      818.23    103.74 o 
   7  11   5       50.31       60.94     65.69 o 
  -6  12   5       10.59       -3.09     45.27 o 
  -5  12   5      114.02      141.81     43.64 o 
  -4  12   5       55.92       70.53     38.78 o 
  -3  12   5      368.76      386.70     50.96 o 
  -2  12   5      105.96       99.68     39.57 o 
  -1  12   5       20.06        7.12     34.26 o 
   0  12   5       50.52       41.84     36.16 o 
   1  12   5       60.32       76.20     37.62 o 
   2  12   5        0.12        2.43     33.13 o 
   3  12   5      516.33      492.87     49.10 o 
   4  12   5       17.12       -0.31     60.53 o 
 -14   0   6     1200.87     1272.47    111.37 o 
 -12   0   6     2898.89     2982.33    118.12 o 
 -10   0   6     2222.08     2205.06     47.94 o 
  -8   0   6     3494.02     3615.19     76.42 o 
  -6   0   6       10.30        9.36      7.69 o 
  -4   0   6     8268.66     8008.82    146.78 o 
  -2   0   6     2940.91     2765.34     39.19 o 
   0   0   6     8078.12     7437.73    128.75 o 
   2   0   6     4062.10     3195.02    351.71 o 
   4   0   6     4053.93     4174.37     71.22 o 
   6   0   6     1718.90     1880.55     29.64 o 
   8   0   6       63.68       74.11     14.76 o 
  10   0   6      911.10      940.07     41.10 o 
  12   0   6      993.77     1073.04     98.27 o 
  14   0   6      138.67      191.80     67.95 o 
 -15   1   6      720.76      707.47     67.46 o 
 -14   1   6       45.17       18.56     33.90 o 
 -13   1   6     2673.08     2489.96     76.47 o 
 -12   1   6       44.55       39.91     17.87 o 
 -11   1   6     2797.06     2584.88     48.32 o 
 -10   1   6      165.12      160.14     14.10 o 
  -9   1   6      493.01      485.74     19.91 o 
  -8   1   6     1749.91     1756.90     28.71 o 
  -7   1   6      122.14      130.70      9.23 o 
  -6   1   6     1122.96     1059.41     16.30 o 
  -5   1   6      758.11      764.63     15.34 o 
  -4   1   6       41.10       72.14      6.22 o 
  -3   1   6      811.67      772.15     13.99 o 
  -2   1   6      135.43      118.93      6.40 o 
  -1   1   6     4763.30     4144.61     49.51 o 
   0   1   6       24.21       19.90      3.37 o 
   1   1   6     4585.26     4279.35     32.88 o 
   2   1   6      512.30      500.12     10.03 o 
   3   1   6     4026.27     4166.53     46.65 o 
   4   1   6     1192.95     1067.11     60.80 o 
   5   1   6      321.71      344.85     11.49 o 
   6   1   6      481.58      487.28     13.75 o 
   7   1   6      506.72      505.81     14.85 o 
   8   1   6      848.76      899.19     18.56 o 
   9   1   6      350.02      337.30     18.01 o 
  10   1   6      625.20      603.18     24.77 o 
  11   1   6      836.43      781.77     50.48 o 
  12   1   6       11.79       -0.18     16.59 o 
  13   1   6     1741.51     1605.13    195.36 o 
  14   1   6       12.80        8.11     38.46 o 
 -15   2   6      437.47      420.43     56.63 o 
 -14   2   6      625.67      547.43     57.11 o 
 -13   2   6        2.46      -14.28     24.71 o 
 -12   2   6      565.47      646.04     32.77 o 
 -11   2   6      654.72      650.73     27.41 o 
 -10   2   6      303.81      292.64     16.78 o 
  -9   2   6     1130.80     1196.18     23.92 o 
  -8   2   6      230.41      241.48     10.78 o 
  -7   2   6     5003.38     5110.07     47.14 o 
  -6   2   6        4.35        4.73      5.62 o 
  -5   2   6     4310.36     4120.82     66.51 o 
  -4   2   6     1825.19     1771.17     25.48 o 
  -3   2   6     1716.31     1327.76     76.19 o 
  -2   2   6     2974.95     2811.09     64.37 o 
  -1   2   6       58.80       51.54      5.47 o 
   0   2   6     1612.00     1465.83     16.31 o 
   1   2   6      639.23      592.45     11.31 o 
   2   2   6     1122.51     1075.06     14.73 o 
   3   2   6     1887.58     1884.51     21.93 o 
   4   2   6     1696.11     1810.23     24.10 o 
   5   2   6     2842.15     2880.00     25.86 o 
   6   2   6       75.25       63.87      7.22 o 
   7   2   6      948.27      962.40     17.83 o 
   8   2   6      504.93      502.48     17.04 o 
   9   2   6     1267.84     1167.53     49.66 o 
  10   2   6      343.36      323.60     17.40 o 
  11   2   6      473.73      394.02     31.60 o 
  12   2   6      175.18      180.80     32.77 o 
  13   2   6        8.62       19.22     30.41 o 
  14   2   6      118.99      129.95     46.22 o 
 -15   3   6       81.89       67.86     42.34 o 
 -14   3   6      447.54      425.53     54.99 o 
 -13   3   6       39.42       45.60     18.67 o 
 -12   3   6      326.63      302.10     20.77 o 
 -11   3   6       28.09       25.88     14.24 o 
 -10   3   6     1025.70     1015.94     26.79 o 
  -9   3   6      131.91      123.95     10.19 o 
  -8   3   6     3111.59     3114.23     38.05 o 
  -7   3   6      142.99      152.57      9.51 o 
  -6   3   6     3225.12     3038.46     37.96 o 
  -5   3   6      156.44      157.61      8.61 o 
  -4   3   6     3813.00     3645.73     50.09 o 
  -3   3   6       59.45       58.79      5.87 o 
  -2   3   6     2138.01     2015.68     34.61 o 
  -1   3   6      832.48      949.06     17.11 o 
   0   3   6      774.71      761.89     18.99 o 
   1   3   6     3278.32     3409.62     48.34 o 
   2   3   6      957.15      846.48     15.94 o 
   3   3   6      411.63      438.77     11.20 o 
   4   3   6     3265.83     3176.17     69.53 o 
   5   3   6      306.39      282.62     25.10 o 
   6   3   6     3970.59     4098.64     98.78 o 
   7   3   6      935.54      914.95     21.34 o 
   8   3   6     2044.02     2113.65     52.07 o 
   9   3   6      210.79      202.82     20.45 o 
  10   3   6      965.95     1014.72     39.42 o 
  11   3   6       23.12       15.62     19.64 o 
  12   3   6      466.24      498.36     43.35 o 
  13   3   6      132.65       95.94     33.47 o 
  14   3   6       25.29        4.23     47.54 o 
 -14   4   6      610.06      613.04     48.91 o 
 -13   4   6        2.60        1.60     20.85 o 
 -12   4   6     1179.24     1115.68     52.79 o 
 -11   4   6     1097.15     1107.21     27.60 o 
 -10   4   6     1197.66     1150.05     28.52 o 
  -9   4   6     1235.14     1313.25     27.22 o 
  -8   4   6      974.74      927.76     17.94 o 
  -7   4   6     2553.84     2579.09     39.95 o 
  -6   4   6       78.93       85.16      8.10 o 
  -5   4   6     3559.88     3600.30     46.06 o 
  -4   4   6     1207.28     1183.06     23.77 o 
  -3   4   6     1160.69     1023.70     19.59 o 
  -2   4   6     1421.21     1313.95     22.82 o 
  -1   4   6       72.84       56.53      5.89 o 
   0   4   6      879.77      741.89     33.71 o 
   1   4   6      686.49      734.39     14.39 o 
   2   4   6      130.80      161.05      7.24 o 
   3   4   6      453.53      339.73     25.31 o 
   4   4   6      512.28      502.74     13.80 o 
   5   4   6     4906.75     5074.68     65.66 o 
   6   4   6       12.51        9.23      9.04 o 
   7   4   6     4827.69     5087.25     54.11 o 
   8   4   6      536.63      542.02     22.90 o 
   9   4   6     1589.83     1570.52     44.79 o 
  10   4   6      520.98      525.56     32.13 o 
  11   4   6       61.85       70.41     22.55 o 
  12   4   6      556.19      523.74     44.42 o 
  13   4   6        4.01      -18.80     32.92 o 
 -14   5   6       16.04       30.75     26.78 o 
 -13   5   6     1526.34     1469.81     56.71 o 
 -12   5   6       34.00       30.51     20.62 o 
 -11   5   6     1666.82     1703.57     49.41 o 
 -10   5   6       79.54       54.43     17.30 o 
  -9   5   6       11.80       21.61     14.52 o 
  -8   5   6      839.40      887.74     18.47 o 
  -7   5   6      173.16      171.87      9.81 o 
  -6   5   6      262.35      236.23     10.82 o 
  -5   5   6     1613.92     1599.91     25.15 o 
  -4   5   6     1605.40     1560.87     21.07 o 
  -3   5   6     2653.69     2631.17     30.36 o 
  -2   5   6     1636.11     1578.29     31.77 o 
  -1   5   6     7899.92     7666.27    118.89 o 
   0   5   6        0.50        6.29      5.12 o 
   1   5   6     7125.38     6398.39    270.09 o 
   2   5   6      205.75      179.73      7.31 o 
   3   5   6     3148.93     3224.42     66.63 o 
   4   5   6      309.49      307.45     12.94 o 
   5   5   6      930.97      926.25     23.15 o 
   6   5   6      167.58      196.31     14.65 o 
   7   5   6      366.97      407.86     21.00 o 
   8   5   6      330.85      375.38     21.82 o 
   9   5   6      215.01      236.20     24.52 o 
  10   5   6      350.81      399.73     29.88 o 
  11   5   6      418.63      434.28     32.10 o 
  12   5   6      122.97      123.45     36.72 o 
  13   5   6      215.32      273.45     46.53 o 
 -13   6   6        0.49       -3.53     23.50 o 
 -12   6   6     1029.45      999.72     52.94 o 
 -11   6   6       32.96       26.31     21.48 o 
 -10   6   6     1622.07     1631.58     47.38 o 
  -9   6   6        7.10        0.25     14.93 o 
  -8   6   6      900.23      871.10     34.04 o 
  -7   6   6       11.35        4.06     10.71 o 
  -6   6   6        0.81        4.91      5.57 o 
  -5   6   6       83.69       77.33      8.70 o 
  -4   6   6      340.74      309.94     11.34 o 
  -3   6   6      227.24      249.51      9.58 o 
  -2   6   6     2506.38     2380.48     53.63 o 
  -1   6   6       86.72       80.03      7.04 o 
   0   6   6     6430.45     6239.91    108.73 o 
   1   6   6      304.58      254.75     20.87 o 
   2   6   6      862.54      885.97     15.09 o 
   3   6   6      476.90      427.71     16.10 o 
   4   6   6     1250.98     1238.63     24.41 o 
   5   6   6       69.87       60.60     11.54 o 
   6   6   6      592.00      564.05     23.49 o 
   7   6   6      156.65      118.12     15.87 o 
   8   6   6      217.59      205.06     21.41 o 
   9   6   6        8.07       17.34     18.73 o 
  10   6   6     1761.72     1761.70     51.68 o 
  11   6   6        2.66       -7.99     22.79 o 
  12   6   6     2410.89     2480.96     77.69 o 
 -13   7   6     1119.74     1081.42     52.02 o 
 -12   7   6       53.66       67.36     25.89 o 
 -11   7   6     1713.60     1575.89     54.88 o 
 -10   7   6      418.00      392.00     29.32 o 
  -9   7   6      521.98      463.72     29.67 o 
  -8   7   6      630.81      552.54     30.71 o 
  -7   7   6      119.54      130.54     16.89 o 
  -6   7   6      475.95      490.05     24.06 o 
  -5   7   6      219.16      203.98     10.63 o 
  -4   7   6      198.31      210.17     11.44 o 
  -3   7   6       60.90       60.85      8.17 o 
  -2   7   6     1370.72     1366.81     21.40 o 
  -1   7   6      736.68      715.38     15.44 o 
   0   7   6       46.84       52.73      7.13 o 
   1   7   6     5577.07     5519.16    115.58 o 
   2   7   6     1178.02     1105.68     34.87 o 
   3   7   6     2729.18     2698.70     40.38 o 
   4   7   6     1092.15     1090.98     27.50 o 
   5   7   6      327.11      306.39     18.84 o 
   6   7   6      379.68      367.06     24.01 o 
   7   7   6        7.52       13.04     16.63 o 
   8   7   6      950.87      949.57     38.19 o 
   9   7   6      243.86      269.90     31.42 o 
  10   7   6      364.99      332.47     35.59 o 
  11   7   6     1257.91     1158.34    138.54 o 
  12   7   6       46.88       65.07     66.30 o 
 -12   8   6       45.45       31.25     25.26 o 
 -11   8   6       11.03       33.97     24.45 o 
 -10   8   6      800.98      762.97     38.30 o 
  -9   8   6      646.29      606.05     34.22 o 
  -8   8   6      477.12      434.22     28.84 o 
  -7   8   6     3362.07     3094.02     59.11 o 
  -6   8   6        4.42       -2.79     15.21 o 
  -5   8   6     1415.16     1398.02     40.01 o 
  -4   8   6      645.87      601.91     22.54 o 
  -3   8   6      989.37     1010.47     22.01 o 
  -2   8   6     1380.91     1321.03     37.99 o 
  -1   8   6      107.87      112.57     11.89 o 
   0   8   6      675.69      643.23     24.56 o 
   1   8   6       40.11       40.00     13.12 o 
   2   8   6       11.85       10.45     13.53 o 
   3   8   6      243.04      277.48     19.76 o 
   4   8   6       44.76       61.83     14.47 o 
   5   8   6     1386.70     1375.24     40.85 o 
   6   8   6      148.35      161.98     21.31 o 
   7   8   6     1623.99     1666.34     73.36 o 
   8   8   6       14.53        5.46     19.53 o 
   9   8   6     1513.13     1577.92    126.78 o 
  10   8   6       42.02       36.33     55.01 o 
  11   8   6       95.20       56.56     48.27 o 
 -11   9   6       15.18       23.74     28.02 o 
 -10   9   6     1138.74     1179.92     55.61 o 
  -9   9   6      104.28       75.15     27.30 o 
  -8   9   6     2634.87     2615.32     63.44 o 
  -7   9   6       68.32       64.61     22.36 o 
  -6   9   6     1714.38     1642.15     44.58 o 
  -5   9   6        2.30        3.25     16.27 o 
  -4   9   6     1216.18     1174.91     42.57 o 
  -3   9   6        9.49        2.09      9.99 o 
  -2   9   6     1434.83     1360.41     35.27 o 
  -1   9   6       74.38       71.01     10.74 o 
   0   9   6      204.33      217.28     22.19 o 
   1   9   6        0.85       10.58     20.31 o 
   2   9   6      578.89      582.53     31.45 o 
   3   9   6       20.22        9.89     17.04 o 
   4   9   6     1632.53     1592.46     57.45 o 
   5   9   6      300.28      248.95     26.24 o 
   6   9   6     1297.99     1267.85     47.34 o 
   7   9   6      182.76      143.48     37.26 o 
   8   9   6     1847.80     1918.76     87.85 o 
   9   9   6      144.22      140.33     52.72 o 
  10   9   6      314.73      279.45     82.60 o 
  -9  10   6      634.22      670.00     39.94 o 
  -8  10   6      144.89      168.33     26.73 o 
  -7  10   6     1617.40     1581.66     51.43 o 
  -6  10   6        0.95       -9.41     24.07 o 
  -5  10   6     1870.74     1917.31     65.42 o 
  -4  10   6      123.79      148.44     37.73 o 
  -3  10   6     1091.79     1145.13     47.73 o 
  -2  10   6       51.03       58.93     11.15 o 
  -1  10   6       11.95       -1.40     16.35 o 
   0  10   6      660.67      686.34     55.72 o 
   1  10   6      103.62      100.90     32.54 o 
   2  10   6      688.43      633.18     50.55 o 
   3  10   6      686.48      648.03     50.43 o 
   4  10   6      486.47      472.95     43.45 o 
   5  10   6      703.79      700.37     48.03 o 
   6  10   6        0.42      -22.38     56.10 o 
   7  10   6      530.53      470.52     93.22 o 
   8  10   6        3.31       75.28     64.96 o 
  -7  11   6      181.50      231.76     45.59 o 
  -6  11   6      403.06      371.14     50.43 o 
  -5  11   6      175.82      203.68     43.88 o 
  -4  11   6      620.92      632.59     57.74 o 
  -3  11   6      730.41      717.87     59.90 o 
  -2  11   6      220.55      238.31     43.01 o 
  -1  11   6      564.85      610.90     35.14 o 
   0  11   6        5.61        8.13     32.47 o 
   1  11   6      441.33      457.17     49.07 o 
   2  11   6      148.13      138.63     37.31 o 
   3  11   6      143.12      171.90     37.48 o 
   4  11   6       61.57       20.24     28.97 o 
   5  11   6        4.32      -13.92     58.88 o 
   6  11   6      252.70      231.91     81.67 o 
  -5  12   6      101.19      126.11     57.85 o 
  -4  12   6      643.18      659.01     62.59 o 
  -3  12   6       22.94       20.75     37.03 o 
  -2  12   6     1064.97     1072.72     77.85 o 
  -1  12   6      129.91      138.46     52.44 o 
   0  12   6     1196.47     1270.87     76.29 o 
   1  12   6        3.68       23.55     40.16 o 
   2  12   6      293.73      275.65     58.42 o 
   3  12   6       61.90       23.83     35.19 o 
 -15   0   7      441.28      370.60     79.71 o 
 -13   0   7      157.72      177.26     59.40 o 
 -11   0   7      327.48      337.00     33.76 o 
  -9   0   7     1411.64     1408.25     40.74 o 
  -7   0   7     8822.65     6471.13   1107.17 o 
  -5   0   7    11852.54    11975.85    111.65 o 
  -3   0   7     6550.10     6427.55     70.49 o 
  -1   0   7      756.10      707.85     19.60 o 
   1   0   7      115.52      132.74     10.27 o 
   3   0   7    11321.95    11617.70    135.62 o 
   5   0   7     3162.43     3025.22     46.41 o 
   7   0   7     2639.61     2703.61     65.99 o 
   9   0   7     5873.14     5665.11     88.24 o 
  11   0   7      881.80      911.45     88.06 o 
  13   0   7      377.85      338.64     74.66 o 
 -15   1   7     1022.14      945.26     76.71 o 
 -14   1   7        8.95       20.73     34.97 o 
 -13   1   7     1074.02     1029.69     71.98 o 
 -12   1   7       34.63       34.91     19.41 o 
 -11   1   7      474.07      450.93     28.47 o 
 -10   1   7      619.16      626.35     26.37 o 
  -9   1   7      398.71      345.57     26.20 o 
  -8   1   7     7571.96     7434.88     87.87 o 
  -7   1   7      415.08      431.70     12.81 o 
  -6   1   7     1789.15     1658.67     23.09 o 
  -5   1   7      335.35      256.57     21.42 o 
  -4   1   7     3554.62     3302.51     33.07 o 
  -3   1   7     3553.34     3598.71     35.36 o 
  -2   1   7     4575.35     4396.57     64.72 o 
  -1   1   7     2304.71     2171.31     33.14 o 
   0   1   7        1.26        3.05      4.47 o 
   1   1   7     3165.79     3013.81     34.63 o 
   2   1   7      324.12      304.57      9.29 o 
   3   1   7     1344.63     1338.10     18.04 o 
   4   1   7     3051.59     2776.44    162.35 o 
   5   1   7       98.18      100.49      8.67 o 
   6   1   7     4331.22     4509.90     55.41 o 
   7   1   7       49.32       60.68      9.79 o 
   8   1   7     4197.89     4271.94     48.17 o 
   9   1   7      235.43      252.62     18.71 o 
  10   1   7      381.39      404.05     24.44 o 
  11   1   7     1586.13     1392.36    159.09 o 
  12   1   7       44.75       62.00     19.26 o 
  13   1   7      613.96      598.01     61.18 o 
 -15   2   7      153.63      101.47     60.01 o 
 -14   2   7     1118.02     1117.58     75.24 o 
 -13   2   7        0.17       24.04     26.65 o 
 -12   2   7     2221.00     2255.96     64.67 o 
 -11   2   7      246.93      237.57     21.83 o 
 -10   2   7     5674.97     5695.08     67.24 o 
  -9   2   7      848.54      873.58     22.57 o 
  -8   2   7      686.99      697.78     18.16 o 
  -7   2   7     2991.19     3124.72     45.81 o 
  -6   2   7      308.82      282.66     11.26 o 
  -5   2   7     1733.20     1643.47     23.40 o 
  -4   2   7       62.49       45.54      6.33 o 
  -3   2   7      325.38      268.27      9.55 o 
  -2   2   7     2010.40     1734.94     37.73 o 
  -1   2   7      112.43       85.56      8.67 o 
   0   2   7     8148.37     7667.25     64.56 o 
   1   2   7        3.78       12.68      5.27 o 
   2   2   7     4558.52     4407.17     41.77 o 
   3   2   7      736.69      727.28     14.51 o 
   4   2   7      890.47      883.89     16.67 o 
   5   2   7      290.34      284.87     11.21 o 
   6   2   7       25.37       24.79      5.85 o 
   7   2   7     1341.28     1337.76     22.05 o 
   8   2   7     2056.62     2105.82     37.27 o 
   9   2   7     2098.13     1904.75     99.98 o 
  10   2   7     1008.90      943.58     53.08 o 
  11   2   7      164.69      157.49     31.78 o 
  12   2   7      382.66      386.60     45.14 o 
  13   2   7       61.42       37.45     38.25 o 
 -14   3   7       87.69       80.51     32.57 o 
 -13   3   7     1590.19     1497.74     51.59 o 
 -12   3   7       12.96       -7.14     18.90 o 
 -11   3   7     1330.68     1356.29     34.36 o 
 -10   3   7        0.10        0.41     12.18 o 
  -9   3   7      880.53      885.76     24.46 o 
  -8   3   7      120.00      139.66     11.60 o 
  -7   3   7     1272.28     1276.23     22.79 o 
  -6   3   7      112.36      123.38      9.47 o 
  -5   3   7      145.57      129.29      8.89 o 
  -4   3   7        3.27        6.44      6.20 o 
  -3   3   7     5001.50     4753.07     57.42 o 
  -2   3   7      110.44       90.26      7.95 o 
  -1   3   7     3822.96     3520.72     46.79 o 
   0   3   7      138.03      121.70      7.26 o 
   1   3   7     2744.93     2528.03     38.99 o 
   2   3   7       23.38       24.61      5.69 o 
   3   3   7     2340.10     2166.61     43.38 o 
   4   3   7       29.41       30.20      6.57 o 
   5   3   7      572.92      537.90     13.95 o 
   6   3   7       24.48       18.46      5.54 o 
   7   3   7      273.71      296.90     17.98 o 
   8   3   7      104.22       86.21     16.89 o 
   9   3   7      170.08      173.02     22.28 o 
  10   3   7        4.62        6.88     18.65 o 
  11   3   7     2436.59     2331.25     65.22 o 
  12   3   7       57.09       46.89     35.22 o 
  13   3   7      521.50      520.55     58.07 o 
 -14   4   7     1266.09     1212.42     64.60 o 
 -13   4   7        4.50       -6.88     21.37 o 
 -12   4   7     1972.09     2066.65     67.69 o 
 -11   4   7      549.02      546.62     23.26 o 
 -10   4   7     1212.09     1216.85     29.41 o 
  -9   4   7      755.49      777.66     29.58 o 
  -8   4   7        6.30        4.99      9.43 o 
  -7   4   7      122.39      133.84     11.03 o 
  -6   4   7      343.75      276.21     12.12 o 
  -5   4   7      314.26      289.11     10.73 o 
  -4   4   7      402.59      381.78     14.52 o 
  -3   4   7      849.93      838.89     15.83 o 
  -2   4   7      876.63      816.04     18.08 o 
  -1   4   7       83.95       81.73      6.53 o 
   0   4   7     4304.77     4150.21     57.35 o 
   1   4   7      124.81      127.90      7.75 o 
   2   4   7     2660.84     2541.90     39.60 o 
   3   4   7     1463.97     1490.71     18.00 o 
   4   4   7     1578.66     1561.58     24.61 o 
   5   4   7     1778.49     1710.39     34.07 o 
   6   4   7      612.08      640.87     22.26 o 
   7   4   7      149.35      159.54     16.14 o 
   8   4   7       18.51       14.69     16.73 o 
   9   4   7      381.94      382.06     28.71 o 
  10   4   7      121.02      127.82     23.78 o 
  11   4   7       34.38       21.20     24.15 o 
  12   4   7      613.56      627.03     60.09 o 
  13   4   7        3.71       -6.30     35.23 o 
 -14   5   7       34.91       24.35     29.85 o 
 -13   5   7      478.05      501.12     39.94 o 
 -12   5   7      525.09      514.37     37.94 o 
 -11   5   7      857.55      755.32     38.58 o 
 -10   5   7      490.01      483.14     20.84 o 
  -9   5   7      915.36      881.11     23.88 o 
  -8   5   7     2710.46     2738.87     53.02 o 
  -7   5   7      359.57      370.06     16.16 o 
  -6   5   7     2793.59     2929.01     44.71 o 
  -5   5   7      197.41      159.83     11.96 o 
  -4   5   7     4897.71     4937.94     75.59 o 
  -3   5   7     1043.26     1060.02     22.18 o 
  -2   5   7      772.30      709.43     15.20 o 
  -1   5   7      877.62      866.94     15.18 o 
   0   5   7     1175.23     1190.57     16.87 o 
   1   5   7      698.95      683.62     14.03 o 
   2   5   7      505.68      471.45     12.10 o 
   3   5   7      806.65      764.80     18.49 o 
   4   5   7      781.89      757.24     17.85 o 
   5   5   7      250.81      220.13     15.32 o 
   6   5   7     1314.79     1369.31     33.58 o 
   7   5   7       37.26       26.32     15.95 o 
   8   5   7     2121.36     1984.29     50.64 o 
   9   5   7      168.55      177.68     24.24 o 
  10   5   7      368.71      362.03     30.38 o 
  11   5   7     1109.33     1193.98     53.08 o 
  12   5   7      605.40      643.85     60.66 o 
 -13   6   7        0.24      -10.68     25.36 o 
 -12   6   7       25.53       24.77     24.68 o 
 -11   6   7     1105.23     1061.16     48.57 o 
 -10   6   7        3.14        8.09     18.92 o 
  -9   6   7     2086.79     2031.00     54.12 o 
  -8   6   7       35.04       23.82     17.14 o 
  -7   6   7     2556.76     2672.61     49.94 o 
  -6   6   7      173.78      159.82     13.15 o 
  -5   6   7     1779.42     1815.34     32.75 o 
  -4   6   7      838.21      784.14     16.76 o 
  -3   6   7      456.04      487.69     15.04 o 
  -2   6   7      256.80      233.77     10.74 o 
  -1   6   7        4.23        1.61      6.50 o 
   0   6   7     2536.24     2457.96     38.14 o 
   1   6   7     1296.49     1267.00     20.13 o 
   2   6   7     1461.44     1272.93     80.44 o 
   3   6   7     1339.71     1331.72     29.61 o 
   4   6   7       95.30       89.49     13.89 o 
   5   6   7     3948.70     3567.02     69.75 o 
   6   6   7      116.78      125.07     19.07 o 
   7   6   7     1142.92     1170.60     37.93 o 
   8   6   7       10.14       -0.69     18.10 o 
   9   6   7     1163.67     1204.97     44.64 o 
  10   6   7        0.06       -5.82     23.14 o 
  11   6   7      292.90      271.93     37.69 o 
  12   6   7        1.59        9.67     34.28 o 
 -12   7   7      108.57      108.67     28.63 o 
 -11   7   7       11.09        5.39     23.11 o 
 -10   7   7      302.60      325.89     29.26 o 
  -9   7   7       30.13       30.39     19.64 o 
  -8   7   7     1605.59     1522.21     46.18 o 
  -7   7   7       46.63       32.89     17.62 o 
  -6   7   7     1660.55     1780.17     35.77 o 
  -5   7   7      558.95      543.37     22.60 o 
  -4   7   7     1846.27     1818.27     39.87 o 
  -3   7   7     1615.36     1531.86     24.25 o 
  -2   7   7      597.58      566.85     15.78 o 
  -1   7   7       63.02       61.59      8.82 o 
   0   7   7       58.51       67.55      9.71 o 
   1   7   7      443.41      468.80     19.51 o 
   2   7   7      271.09      310.77     18.66 o 
   3   7   7      948.03      905.07     27.10 o 
   4   7   7      558.78      581.24     24.95 o 
   5   7   7       10.49       15.31     16.93 o 
   6   7   7      882.84      927.16     37.91 o 
   7   7   7        1.68       -4.02     18.04 o 
   8   7   7     1444.99     1368.92     55.75 o 
   9   7   7       15.02        0.92     23.85 o 
  10   7   7      509.23      520.66     44.85 o 
  11   7   7        6.49       -2.43     43.85 o 
 -11   8   7        2.56       11.16     25.32 o 
 -10   8   7     1034.69      988.59     43.91 o 
  -9   8   7      105.11       77.40     22.40 o 
  -8   8   7        3.38       20.36     19.51 o 
  -7   8   7      310.13      273.31     25.60 o 
  -6   8   7      103.58       91.89     19.59 o 
  -5   8   7      517.58      524.73     20.48 o 
  -4   8   7      230.14      234.10     15.17 o 
  -3   8   7     1084.67     1050.81     24.49 o 
  -2   8   7     1894.10     1918.34     41.17 o 
  -1   8   7      195.68      205.99     14.24 o 
   0   8   7     1567.54     1677.37     38.62 o 
   1   8   7      116.48       83.87     18.99 o 
   2   8   7      636.61      628.45     31.89 o 
   3   8   7      162.37      166.37     21.80 o 
   4   8   7      536.10      530.06     30.81 o 
   5   8   7      280.29      231.97     24.22 o 
   6   8   7       16.43       15.57     20.41 o 
   7   8   7      333.10      309.00     29.29 o 
   8   8   7      236.00      199.28     31.08 o 
   9   8   7       48.65       37.68     42.80 o 
  10   8   7      165.34      180.37     51.97 o 
 -10   9   7       22.99       36.14     28.76 o 
  -9   9   7       44.52       46.78     28.54 o 
  -8   9   7        6.82        7.76     26.19 o 
  -7   9   7       26.74       26.28     25.78 o 
  -6   9   7       62.14       58.12     20.81 o 
  -5   9   7      673.36      670.97     34.12 o 
  -4   9   7        0.75       13.54     18.52 o 
  -3   9   7     1958.24     1892.97     35.89 o 
  -2   9   7        0.13       -3.83     11.72 o 
  -1   9   7     2003.28     1885.85     65.36 o 
   0   9   7       77.72       71.25     21.62 o 
   1   9   7     1988.86     2003.41     56.41 o 
   2   9   7        0.29       -5.79     19.42 o 
   3   9   7      627.06      650.01     33.91 o 
   4   9   7       51.65       40.66     22.21 o 
   5   9   7      544.45      552.80     36.34 o 
   6   9   7       33.77       33.97     23.01 o 
   7   9   7       28.48        7.39     30.58 o 
   8   9   7       34.84       54.58     45.86 o 
   9   9   7      242.90      208.15     56.08 o 
  -9  10   7      400.09      397.02     47.76 o 
  -8  10   7        4.27       -9.34     22.70 o 
  -7  10   7      377.25      399.29     34.53 o 
  -6  10   7        8.19       -7.32     26.26 o 
  -5  10   7       44.35       16.94     27.77 o 
  -4  10   7      209.80      163.40     40.14 o 
  -3  10   7      111.95       89.37     36.27 o 
  -2  10   7      630.45      635.36     29.27 o 
  -1  10   7       16.77       12.92     30.52 o 
   0  10   7     1223.34     1167.42     67.33 o 
   1  10   7        8.86        3.35     30.25 o 
   2  10   7      745.90      734.73     57.39 o 
   3  10   7      396.74      406.69     43.80 o 
   4  10   7      707.17      730.99     54.42 o 
   5  10   7       77.29       70.53     32.03 o 
   6  10   7       10.32       -0.82     55.37 o 
   7  10   7       13.59        3.40     63.62 o 
  -7  11   7      409.84      416.14     50.37 o 
  -6  11   7      177.87      226.34     47.24 o 
  -5  11   7        2.68       14.34     35.48 o 
  -4  11   7      292.91      344.03     50.38 o 
  -3  11   7      301.20      258.99     46.98 o 
  -2  11   7      210.77      212.89     45.61 o 
  -1  11   7      317.90      333.30     48.10 o 
   0  11   7       60.96       34.35     34.70 o 
   1  11   7      167.16      143.52     39.66 o 
   2  11   7       71.98       75.04     36.47 o 
   3  11   7       20.86      -23.45     31.69 o 
   4  11   7       88.91       81.87     35.77 o 
   5  11   7       62.29       33.82     67.03 o 
  -3  12   7      505.96      562.92     60.05 o 
  -2  12   7       71.51       57.87     41.63 o 
  -1  12   7        4.81      -10.39     38.22 o 
   0  12   7      232.16      259.48     49.28 o 
   1  12   7       10.66       21.30     36.17 o 
   2  12   7        0.11        3.61     42.69 o 
 -14   0   8      841.09      792.25     96.83 o 
 -12   0   8     2038.20     2247.02     89.41 o 
 -10   0   8      104.07       93.88     22.47 o 
  -8   0   8      538.92      542.17     45.33 o 
  -6   0   8        5.22       13.99     11.34 o 
  -4   0   8     2480.37     2336.01     37.29 o 
  -2   0   8     6272.46     5809.32    111.35 o 
   0   0   8     7336.65     6845.24    120.83 o 
   2   0   8      876.14      604.06     85.29 o 
   4   0   8     2468.83     2407.51     40.42 o 
   6   0   8      411.37      363.05     20.47 o 
   8   0   8     3372.83     3450.64     63.28 o 
  10   0   8      949.75      968.99     89.82 o 
  12   0   8      860.88      925.99    101.98 o 
 -14   1   8      160.62      149.95     35.89 o 
 -13   1   8      960.41      905.24     57.22 o 
 -12   1   8        4.09       -5.15     18.25 o 
 -11   1   8     2609.10     2516.69     53.00 o 
 -10   1   8     1590.45     1523.76     38.00 o 
  -9   1   8       77.09       58.85     12.16 o 
  -8   1   8     1427.06     1407.26     24.23 o 
  -7   1   8       13.12       17.85      7.67 o 
  -6   1   8      619.59      573.33     15.92 o 
  -5   1   8      493.37      469.57     14.43 o 
  -4   1   8     1327.54     1231.02     20.02 o 
  -3   1   8     3543.35     3458.20     41.64 o 
  -2   1   8      252.48      234.18     10.19 o 
  -1   1   8     1995.90     1827.46     24.71 o 
   0   1   8       29.56       21.89      6.00 o 
   1   1   8     2979.45     2716.84     32.84 o 
   2   1   8      226.03      229.19      9.50 o 
   3   1   8     1143.09     1073.06     18.49 o 
   4   1   8      109.08       66.61      8.48 o 
   5   1   8      159.13      162.20     11.08 o 
   6   1   8     1585.42     1582.56     26.22 o 
   7   1   8      513.38      534.56     20.07 o 
   8   1   8      611.37      635.70     26.35 o 
   9   1   8      160.76      158.46     19.32 o 
  10   1   8        5.30       17.58     23.79 o 
  11   1   8      683.80      526.21    101.18 o 
  12   1   8       63.82       54.37     38.44 o 
  13   1   8     1342.76     1252.74     96.78 o 
 -14   2   8      598.68      628.79     52.32 o 
 -13   2   8      116.71      135.74     33.33 o 
 -12   2   8      500.50      543.24     35.02 o 
 -11   2   8      778.81      763.81     33.24 o 
 -10   2   8      419.00      429.52     25.73 o 
  -9   2   8      735.92      740.73     26.52 o 
  -8   2   8      222.65      249.60     14.08 o 
  -7   2   8     1333.00     1402.11     23.73 o 
  -6   2   8       73.98       70.07      9.05 o 
  -5   2   8     3575.31     3529.19     32.31 o 
  -4   2   8     1324.27     1113.76     57.91 o 
  -3   2   8     3537.25     3296.99     75.99 o 
  -2   2   8     1372.91     1333.70     20.05 o 
  -1   2   8      312.80      219.67     19.06 o 
   0   2   8     2619.80     2523.31     39.44 o 
   1   2   8      398.05      416.78     11.93 o 
   2   2   8      919.30      913.77     16.11 o 
   3   2   8     1334.35     1300.23     19.16 o 
   4   2   8      881.64      867.29     17.98 o 
   5   2   8     1424.64     1406.12     23.05 o 
   6   2   8      595.58      574.31     23.04 o 
   7   2   8     2801.79     2830.72     42.00 o 
   8   2   8        1.85       -7.66     10.90 o 
   9   2   8     1172.86     1130.87     29.88 o 
  10   2   8       66.51       46.35     15.87 o 
  11   2   8      335.87      363.91     40.27 o 
  12   2   8      531.07      589.42     83.68 o 
  13   2   8        2.25        5.67     50.73 o 
 -14   3   8        3.03      -19.03     28.59 o 
 -13   3   8       35.98       30.58     25.93 o 
 -12   3   8       16.90       27.64     21.24 o 
 -11   3   8      340.22      291.87     27.76 o 
 -10   3   8     1075.70     1021.23     38.78 o 
  -9   3   8      343.53      307.64     19.17 o 
  -8   3   8     4515.06     4398.33     69.80 o 
  -7   3   8      225.02      236.93     12.44 o 
  -6   3   8     4272.10     4168.52     55.00 o 
  -5   3   8      344.75      347.24     12.85 o 
  -4   3   8     3094.43     2935.29     50.79 o 
  -3   3   8       22.33       22.00      5.98 o 
  -2   3   8      802.71      788.01     16.37 o 
  -1   3   8      126.80      121.06      8.41 o 
   0   3   8      358.59      349.07     11.10 o 
   1   3   8       31.61       32.93      6.40 o 
   2   3   8      213.65      206.31      9.28 o 
   3   3   8        1.93       -1.69      6.23 o 
   4   3   8     2525.06     2490.39     57.94 o 
   5   3   8      673.78      648.99     22.40 o 
   6   3   8     1866.68     1805.03     49.78 o 
   7   3   8      278.69      271.93     14.29 o 
   8   3   8     1391.73     1300.49     74.14 o 
   9   3   8       19.82       17.53     18.64 o 
  10   3   8      352.91      399.98     34.62 o 
  11   3   8        0.03       -5.27     33.01 o 
  12   3   8       65.61       35.12     40.00 o 
 -14   4   8      183.69      216.92     40.13 o 
 -13   4   8       13.93       25.39     23.52 o 
 -12   4   8      348.16      334.00     31.41 o 
 -11   4   8      840.37      902.36     42.64 o 
 -10   4   8      850.18      823.47     29.12 o 
  -9   4   8     1871.79     1933.77     37.30 o 
  -8   4   8      504.44      495.91     21.89 o 
  -7   4   8     3709.21     3688.75     42.59 o 
  -6   4   8      333.50      355.51     14.23 o 
  -5   4   8     2200.17     2153.02     35.76 o 
  -4   4   8      335.01      312.92     14.52 o 
  -3   4   8      487.97      478.51     13.94 o 
  -2   4   8       96.06       89.01      8.42 o 
  -1   4   8      181.71      158.57      8.48 o 
   0   4   8     1055.92     1032.61     16.88 o 
   1   4   8      144.65      143.08      8.54 o 
   2   4   8     1116.18     1060.26     17.87 o 
   3   4   8     2265.58     2135.75     24.02 o 
   4   4   8        8.14        7.60      7.25 o 
   5   4   8     1184.63     1187.04     25.31 o 
   6   4   8        7.67        9.96     14.92 o 
   7   4   8      923.61      981.01     35.98 o 
   8   4   8        0.90       -0.35     18.29 o 
   9   4   8      793.37      770.97     38.52 o 
  10   4   8      384.82      395.27     34.98 o 
  11   4   8      419.70      373.57     49.96 o 
  12   4   8     1544.91     1491.30     84.28 o 
 -13   5   8      610.64      637.28     45.40 o 
 -12   5   8        1.59        3.74     24.14 o 
 -11   5   8     1246.08     1251.98     44.41 o 
 -10   5   8       85.73      115.06     19.87 o 
  -9   5   8      862.35      859.44     26.82 o 
  -8   5   8      472.59      510.67     22.00 o 
  -7   5   8       36.75       24.82     12.22 o 
  -6   5   8      391.88      391.32     16.77 o 
  -5   5   8     2001.37     1735.52     93.29 o 
  -4   5   8     1270.07     1204.94     23.68 o 
  -3   5   8      659.83      689.31     16.86 o 
  -2   5   8       26.92       29.80      7.64 o 
  -1   5   8     1889.74     1868.91     25.47 o 
   0   5   8     1479.60     1303.63     59.58 o 
   1   5   8    11528.13    11367.76    147.90 o 
   2   5   8      360.95      385.31     12.04 o 
   3   5   8     3593.58     3234.85    191.61 o 
   4   5   8      473.55      483.12     21.81 o 
   5   5   8     1045.88      982.48     34.05 o 
   6   5   8      688.72      668.32     31.37 o 
   7   5   8        0.85       11.08     16.99 o 
   8   5   8      567.51      500.40     32.81 o 
   9   5   8      109.81       87.05     25.17 o 
  10   5   8       33.95       25.59     25.06 o 
  11   5   8      326.01      323.18     49.54 o 
  12   5   8        4.50       -4.58     36.38 o 
 -13   6   8        0.29      -18.96     39.18 o 
 -12   6   8     1464.57     1350.54     62.81 o 
 -11   6   8      351.80      348.34     35.99 o 
 -10   6   8     1578.15     1575.90     51.20 o 
  -9   6   8       35.48       21.13     13.97 o 
  -8   6   8      586.89      563.16     22.82 o 
  -7   6   8       38.73       32.63     13.14 o 
  -6   6   8      202.85      191.55     16.60 o 
  -5   6   8        6.79        5.93      9.60 o 
  -4   6   8     1586.90     1613.05     25.28 o 
  -3   6   8      123.75      111.67     10.76 o 
  -2   6   8     4114.85     4005.68     68.33 o 
  -1   6   8       38.21       29.72      7.99 o 
   0   6   8     3682.94     3615.11     53.57 o 
   1   6   8       16.79       14.26      7.55 o 
   2   6   8      202.06      226.26     13.88 o 
   3   6   8        2.69        8.13     12.54 o 
   4   6   8      104.62      111.69     18.89 o 
   5   6   8      352.72      355.60     25.19 o 
   6   6   8      414.51      419.07     26.61 o 
   7   6   8       54.78       48.17     19.20 o 
   8   6   8       10.94        7.59     22.02 o 
   9   6   8      118.71      162.86     32.73 o 
  10   6   8      483.13      493.77     44.47 o 
  11   6   8       60.74       51.36     38.38 o 
 -12   7   8       50.20       61.63     28.21 o 
 -11   7   8     1606.16     1580.50     60.44 o 
 -10   7   8      258.39      286.79     29.73 o 
  -9   7   8       93.10       83.33     22.93 o 
  -8   7   8      544.61      543.03     32.88 o 
  -7   7   8       13.47        4.86     11.10 o 
  -6   7   8      973.58      938.55     26.04 o 
  -5   7   8      636.90      609.82     25.13 o 
  -4   7   8      625.09      615.59     21.49 o 
  -3   7   8      608.14      631.40     18.95 o 
  -2   7   8      591.68      583.09     18.25 o 
  -1   7   8      642.74      669.87     20.54 o 
   0   7   8      285.11      271.25     15.99 o 
   1   7   8     1762.20     1939.45     36.49 o 
   2   7   8      351.05      370.83     24.81 o 
   3   7   8     1079.64     1096.76     39.65 o 
   4   7   8      193.70      219.29     24.30 o 
   5   7   8      162.19      162.42     23.37 o 
   6   7   8      230.80      244.78     26.48 o 
   7   7   8      333.44      309.81     31.41 o 
   8   7   8      246.24      236.06     34.32 o 
   9   7   8      345.61      331.64     38.26 o 
  10   7   8        9.58       10.57     28.48 o 
 -11   8   8      126.87      111.50     30.01 o 
 -10   8   8      251.87      265.68     33.61 o 
  -9   8   8      586.42      595.99     36.64 o 
  -8   8   8      268.19      263.95     27.68 o 
  -7   8   8     1044.86     1059.20     42.64 o 
  -6   8   8        7.92        8.74     12.44 o 
  -5   8   8     2004.63     1956.65     41.11 o 
  -4   8   8       25.99       14.37     12.13 o 
  -3   8   8     1042.35     1045.39     29.91 o 
  -2   8   8      536.88      538.33     23.48 o 
  -1   8   8        5.67        2.26     11.90 o 
   0   8   8      810.84      817.29     24.38 o 
   1   8   8       46.61       42.31     19.33 o 
   2   8   8      168.38      138.61     22.35 o 
   3   8   8      634.72      649.98     34.85 o 
   4   8   8      151.82      117.22     22.60 o 
   5   8   8      676.82      703.78     40.22 o 
   6   8   8       17.44       18.58     22.30 o 
   7   8   8      838.56      848.32     44.36 o 
   8   8   8       19.39       -1.64     27.10 o 
   9   8   8      729.61      774.75     74.58 o 
 -10   9   8      277.99      319.66     84.35 o 
  -9   9   8       43.38       67.37     31.72 o 
  -8   9   8     2084.33     2248.42     66.92 o 
  -7   9   8       43.19       57.89     25.09 o 
  -6   9   8     1271.68     1305.01     50.96 o 
  -5   9   8       42.22       39.13     22.94 o 
  -4   9   8      559.21      621.64     45.01 o 
  -3   9   8      163.57      163.65     24.32 o 
  -2   9   8      484.37      537.37     37.10 o 
  -1   9   8       30.31       28.16     12.52 o 
   0   9   8        7.75       -2.86     21.26 o 
   1   9   8       86.95       85.89     24.52 o 
   2   9   8      335.40      374.33     54.03 o 
   3   9   8      228.46      274.84     33.56 o 
   4   9   8      989.73     1011.35     55.73 o 
   5   9   8        9.45        0.36     22.40 o 
   6   9   8     1681.79     1741.51     59.73 o 
   7   9   8       59.95       28.57     43.42 o 
   8   9   8     1746.79     1808.62    191.18 o 
  -8  10   8       99.24      107.22     32.15 o 
  -7  10   8      715.66      738.91     45.38 o 
  -6  10   8       45.01       27.38     30.30 o 
  -5  10   8     1047.38     1050.03     59.19 o 
  -4  10   8       91.44      127.35     32.64 o 
  -3  10   8      822.37      816.23     42.25 o 
  -2  10   8      247.99      297.39     28.09 o 
  -1  10   8      187.01      177.96     41.49 o 
   0  10   8      364.60      418.12     49.79 o 
   1  10   8       68.23       56.67     34.15 o 
   2  10   8      188.12      185.13     40.83 o 
   3  10   8      785.75      810.87     88.63 o 
   4  10   8       70.20       92.08     35.28 o 
   5  10   8      535.33      482.93     49.52 o 
   6  10   8        1.69      -10.31     57.85 o 
  -5  11   8      125.53      116.01     43.97 o 
  -4  11   8        6.01       31.82     40.39 o 
  -3  11   8      285.97      328.89     51.81 o 
  -2  11   8      303.59      272.44     61.56 o 
  -1  11   8      159.61      208.05     46.90 o 
   0  11   8       39.33       59.03     38.11 o 
   1  11   8      608.15      689.04     61.14 o 
   2  11   8       50.88       52.74     36.05 o 
   3  11   8      293.30      264.16     45.51 o 
   4  11   8      183.06      176.33     48.88 o 
 -13   0   9       92.75      122.63     44.11 o 
 -11   0   9      134.83      147.20     26.61 o 
  -9   0   9      106.68      129.79     20.95 o 
  -7   0   9     6134.68     6114.90    137.09 o 
  -5   0   9     3473.08     3269.74     47.46 o 
  -3   0   9      240.53      182.28     14.80 o 
  -1   0   9        4.77        3.21      9.38 o 
   1   0   9        7.03       10.63      9.95 o 
   3   0   9     1759.58     1720.48     37.78 o 
   5   0   9     3540.79     3525.44     95.92 o 
   7   0   9     1649.15     1636.97     96.44 o 
   9   0   9     4268.20     3976.65    118.38 o 
  11   0   9     1084.18     1046.12    106.62 o 
 -14   1   9      484.79      501.42     43.73 o 
 -13   1   9      508.11      471.85     41.95 o 
 -12   1   9      205.67      197.40     27.05 o 
 -11   1   9      319.53      293.18     24.10 o 
 -10   1   9      844.15      839.57     30.67 o 
  -9   1   9      263.03      257.02     19.59 o 
  -8   1   9     2570.02     2532.82     39.70 o 
  -7   1   9      618.24      608.68     18.01 o 
  -6   1   9     1312.73     1197.35     32.94 o 
  -5   1   9      215.00      213.58     11.79 o 
  -4   1   9     1226.55     1079.69     20.51 o 
  -3   1   9      667.74      627.71     16.23 o 
  -2   1   9     2403.11     2254.53     27.85 o 
  -1   1   9      340.37      318.97     12.19 o 
   0   1   9      128.59      126.21      8.70 o 
   1   1   9      503.71      487.32     14.37 o 
   2   1   9      292.36      273.25     11.15 o 
   3   1   9      318.12      309.44     12.60 o 
   4   1   9     1808.70     1810.19     28.25 o 
   5   1   9      142.54      151.98     12.46 o 
   6   1   9      764.56      802.73     24.08 o 
   7   1   9      676.84      660.38     27.87 o 
   8   1   9     1084.79     1118.80     38.84 o 
   9   1   9      584.86      542.44     41.07 o 
  10   1   9      614.28      624.25     58.62 o 
  11   1   9      414.30      449.34     53.05 o 
  12   1   9       54.52       62.13     42.18 o 
 -14   2   9     1074.78     1130.39     66.74 o 
 -13   2   9        0.08       -5.90     28.29 o 
 -12   2   9     1661.73     1712.32     54.78 o 
 -11   2   9        4.04       -5.78     17.89 o 
 -10   2   9     1621.23     1539.27     41.86 o 
  -9   2   9      107.58      117.61     15.68 o 
  -8   2   9      411.81      438.74     20.88 o 
  -7   2   9     2371.61     2355.65     31.05 o 
  -6   2   9      435.33      403.25     14.72 o 
  -5   2   9     1959.18     1608.34     93.72 o 
  -4   2   9      305.70      280.11     11.96 o 
  -3   2   9     1009.24      924.19     20.69 o 
  -2   2   9      312.28      271.16     11.81 o 
  -1   2   9       73.10       57.13      7.87 o 
   0   2   9     4106.93     3957.05     45.69 o 
   1   2   9        1.86        0.17      6.70 o 
   2   2   9     2246.53     2242.28     28.09 o 
   3   2   9      163.84      177.54     10.54 o 
   4   2   9     2619.47     2704.12     33.43 o 
   5   2   9      653.04      683.22     20.88 o 
   6   2   9      143.48      133.54     14.56 o 
   7   2   9      684.88      700.59     26.01 o 
   8   2   9      174.23      166.89     17.84 o 
   9   2   9      562.55      536.82     39.58 o 
  10   2   9       23.69       11.39     19.38 o 
  11   2   9      312.15      340.68     51.86 o 
  12   2   9      254.21      324.65     65.07 o 
 -14   3   9       20.17       48.77     57.13 o 
 -13   3   9     2961.13     2901.63     93.16 o 
 -12   3   9       47.29       51.33     23.96 o 
 -11   3   9     1809.76     1879.59     55.83 o 
 -10   3   9       39.87       34.28     16.65 o 
  -9   3   9      220.64      224.78     19.25 o 
  -8   3   9      261.46      251.78     17.94 o 
  -7   3   9      848.96      775.49     22.96 o 
  -6   3   9       60.70       70.73      9.75 o 
  -5   3   9      340.79      334.32     13.61 o 
  -4   3   9       80.27       71.46      9.08 o 
  -3   3   9     3467.31     3292.40     41.59 o 
  -2   3   9       27.60       30.70      7.85 o 
  -1   3   9     4445.44     4111.34     67.22 o 
   0   3   9      741.14      677.69     17.40 o 
   1   3   9     4076.03     4006.84     71.48 o 
   2   3   9       13.81       16.63      7.17 o 
   3   3   9     2553.77     2522.49     59.19 o 
   4   3   9      105.83      112.09     10.80 o 
   5   3   9      461.56      443.90     20.45 o 
   6   3   9       23.06       28.99     11.74 o 
   7   3   9        0.12        7.85     11.34 o 
   8   3   9      231.30      222.16     17.62 o 
   9   3   9      114.62      110.73     24.07 o 
  10   3   9        3.06       -5.40     33.18 o 
  11   3   9     2014.77     2047.90    200.67 o 
  12   3   9      135.37      135.91     62.49 o 
 -13   4   9      177.55      173.20     33.85 o 
 -12   4   9     1069.99     1040.84     53.94 o 
 -11   4   9      379.91      338.56     35.44 o 
 -10   4   9     1724.33     1727.43     53.15 o 
  -9   4   9      195.88      215.27     19.36 o 
  -8   4   9      459.34      463.54     23.37 o 
  -7   4   9      112.38      117.82     13.37 o 
  -6   4   9      189.24      160.42     12.96 o 
  -5   4   9      266.70      260.94     13.35 o 
  -4   4   9     1051.25      904.77     48.10 o 
  -3   4   9        8.75       17.11      7.98 o 
  -2   4   9     2944.71     2688.19    113.68 o 
  -1   4   9      469.49      451.19     14.31 o 
   0   4   9     5633.72     5363.51     68.31 o 
   1   4   9       14.32       12.00      7.48 o 
   2   4   9     1289.12     1305.70     20.10 o 
   3   4   9      281.95      284.40     12.70 o 
   4   4   9     1471.14     1511.08     47.64 o 
   5   4   9     1739.88     1705.69     43.15 o 
   6   4   9      155.75      149.44     20.88 o 
   7   4   9      631.42      606.23     33.88 o 
   8   4   9      523.64      508.92     33.48 o 
   9   4   9      384.74      403.90     36.55 o 
  10   4   9      264.81      259.92     46.29 o 
  11   4   9        4.74       11.57     37.98 o 
 -13   5   9      125.54      108.00     32.28 o 
 -12   5   9      370.91      379.46     39.52 o 
 -11   5   9      406.49      416.50     38.30 o 
 -10   5   9      405.17      487.04     38.35 o 
  -9   5   9      381.51      408.70     28.33 o 
  -8   5   9     1935.29     1921.91     43.30 o 
  -7   5   9      364.11      360.18     22.30 o 
  -6   5   9     1078.31     1161.66     28.65 o 
  -5   5   9        3.17        7.68      9.87 o 
  -4   5   9     2504.67     2475.25     43.12 o 
  -3   5   9        7.84       11.40      8.24 o 
  -2   5   9     3395.68     3315.04     57.44 o 
  -1   5   9       62.53       61.11      9.06 o 
   0   5   9      755.53      762.90     19.50 o 
   1   5   9     1260.91     1265.81     24.36 o 
   2   5   9      572.75      565.64     17.92 o 
   3   5   9      408.99      430.09     18.58 o 
   4   5   9      424.29      449.20     26.63 o 
   5   5   9        2.72       -0.09     15.97 o 
   6   5   9     2034.47     1998.36     56.38 o 
   7   5   9        2.48       -3.48     19.44 o 
   8   5   9     1310.21     1240.49     52.35 o 
   9   5   9      161.42      205.46     31.79 o 
  10   5   9      146.41      160.59     36.19 o 
  11   5   9      771.51      828.67     69.09 o 
 -12   6   9      112.28      110.91     31.78 o 
 -11   6   9      315.84      290.24     35.27 o 
 -10   6   9       62.95       65.68     17.98 o 
  -9   6   9     1358.10     1373.88     37.43 o 
  -8   6   9        4.00       -3.05     14.63 o 
  -7   6   9     2829.94     2756.75     43.90 o 
  -6   6   9      121.16      104.23     16.90 o 
  -5   6   9     1567.72     1554.06     31.97 o 
  -4   6   9       59.96       74.51     12.65 o 
  -3   6   9      784.15      823.00     25.01 o 
  -2   6   9      253.45      274.34     14.92 o 
  -1   6   9      165.11      195.54     13.09 o 
   0   6   9        0.11       -4.92      9.49 o 
   1   6   9       87.47       96.75     12.20 o 
   2   6   9      356.18      349.62     17.10 o 
   3   6   9     1092.14     1073.63     36.59 o 
   4   6   9        5.59       -3.00     17.05 o 
   5   6   9     2569.82     2494.59     58.37 o 
   6   6   9       16.77       17.29     20.66 o 
   7   6   9     1091.43     1136.95     56.62 o 
   8   6   9      227.37      197.10     35.64 o 
   9   6   9      889.73      965.80     58.49 o 
  10   6   9      148.56      152.18     37.28 o 
 -11   7   9       96.87       92.29     30.24 o 
 -10   7   9      326.05      338.03     36.50 o 
  -9   7   9       42.23       38.10     20.43 o 
  -8   7   9     1299.12     1364.99     35.13 o 
  -7   7   9       83.39       77.87     17.00 o 
  -6   7   9     1188.11     1207.44     34.73 o 
  -5   7   9       96.84       87.59     16.39 o 
  -4   7   9     1892.27     1908.85     37.74 o 
  -3   7   9       89.98       83.21     15.00 o 
  -2   7   9      983.42      999.89     25.64 o 
  -1   7   9     1738.15     1725.99     39.48 o 
   0   7   9      106.64       98.46     14.25 o 
   1   7   9     1563.06     1568.72     42.33 o 
   2   7   9      565.78      567.53     33.08 o 
   3   7   9      627.71      655.65     35.43 o 
   4   7   9      797.48      798.10     39.02 o 
   5   7   9       60.96       48.51     23.50 o 
   6   7   9      520.62      570.37     40.13 o 
   7   7   9       93.51      104.55     30.82 o 
   8   7   9      642.43      641.78     49.98 o 
   9   7   9        1.34      -18.60     28.60 o 
 -10   8   9      705.02      692.83     46.74 o 
  -9   8   9      308.24      317.12     36.32 o 
  -8   8   9      265.81      279.47     34.49 o 
  -7   8   9      549.17      568.12     39.98 o 
  -6   8   9        0.81        1.30     17.53 o 
  -5   8   9      849.81      760.33     37.86 o 
  -4   8   9      198.47      220.65     25.10 o 
  -3   8   9      326.25      348.81     22.88 o 
  -2   8   9      438.18      453.66     25.79 o 
  -1   8   9       32.69       49.35     14.62 o 
   0   8   9      805.23      912.80     26.35 o 
   1   8   9      261.60      215.16     25.87 o 
   2   8   9      219.80      269.99     27.10 o 
   3   8   9       11.25       13.35     21.84 o 
   4   8   9      510.84      534.04     37.95 o 
   5   8   9      170.88      190.37     29.83 o 
   6   8   9       39.49        6.28     23.75 o 
   7   8   9      465.84      477.11     44.99 o 
   8   8   9      210.91      206.81     35.94 o 
  -9   9   9       49.86       44.24     28.40 o 
  -8   9   9        0.11        6.25     30.07 o 
  -7   9   9       77.09       78.74     32.51 o 
  -6   9   9       19.38       36.43     25.09 o 
  -5   9   9      256.89      266.33     32.34 o 
  -4   9   9       70.01       83.31     31.56 o 
  -3   9   9     1148.22     1101.25     58.64 o 
  -2   9   9       22.54       21.20     33.60 o 
  -1   9   9     1457.25     1478.00     43.91 o 
   0   9   9        6.92       11.34     32.42 o 
   1   9   9      917.84      941.76     89.35 o 
   2   9   9        0.25        4.43     31.87 o 
   3   9   9      312.63      289.54     43.99 o 
   4   9   9       31.12       23.68     32.23 o 
   5   9   9      171.91      211.69     42.15 o 
   6   9   9        0.07        0.74     31.78 o 
   7   9   9       46.35       96.00     48.87 o 
  -7  10   9      263.05      275.36     39.20 o 
  -6  10   9        3.56      -15.27     25.60 o 
  -5  10   9      252.80      273.69     40.97 o 
  -4  10   9      400.90      375.02     43.57 o 
  -3  10   9       36.95       27.66     38.50 o 
  -2  10   9      614.71      656.38     38.62 o 
  -1  10   9       10.77       29.26     36.32 o 
   0  10   9      413.36      437.00     52.32 o 
   1  10   9       27.84       36.51     36.97 o 
   2  10   9      393.66      380.79     50.51 o 
   3  10   9      302.60      365.65     51.08 o 
   4  10   9      295.23      349.40     47.29 o 
   5  10   9      612.40      665.16     60.96 o 
  -4  11   9      285.91      340.49     77.34 o 
  -3  11   9      386.40      375.69     88.01 o 
  -2  11   9       95.83      124.63     45.38 o 
  -1  11   9      757.35      824.81     73.21 o 
   0  11   9      153.37      216.43     49.29 o 
   1  11   9      204.57      200.97     48.21 o 
   2  11   9       56.67       52.49     50.63 o 
 -12   0  10     2601.01     2790.20    113.23 o 
 -10   0  10     3058.01     3002.05     73.52 o 
  -8   0  10       11.24       27.62     20.76 o 
  -6   0  10      199.89      205.13     19.90 o 
  -4   0  10      642.14      603.83     25.35 o 
  -2   0  10     4302.20     4206.12     54.08 o 
   0   0  10     5920.68     5729.02     61.77 o 
   2   0  10     4466.75     3401.92    467.27 o 
   4   0  10     2282.51     2261.97     44.94 o 
   6   0  10       72.18       62.44     23.20 o 
   8   0  10      637.53      599.86     50.55 o 
  10   0  10      524.08      517.55     82.70 o 
 -13   1  10     1176.37     1154.50     58.99 o 
 -12   1  10       18.87       13.96     26.39 o 
 -11   1  10     1851.92     1818.08     51.15 o 
 -10   1  10      167.06      160.50     19.66 o 
  -9   1  10     1480.91     1413.72     41.20 o 
  -8   1  10     1595.86     1580.83     35.31 o 
  -7   1  10      650.23      595.71     19.80 o 
  -6   1  10     1422.67     1377.85     35.14 o 
  -5   1  10      292.84      275.49     13.69 o 
  -4   1  10     1673.26     1610.25     25.75 o 
  -3   1  10     2273.52     2282.44     32.54 o 
  -2   1  10      271.31      268.35     12.72 o 
  -1   1  10     1842.14     1793.54     25.91 o 
   0   1  10        6.45        3.44      6.79 o 
   1   1  10     2641.84     2506.98     29.87 o 
   2   1  10       61.59       52.97      8.60 o 
   3   1  10      253.63      252.52     12.78 o 
   4   1  10      879.42      858.44     23.77 o 
   5   1  10        8.69        3.93     11.70 o 
   6   1  10      189.70      179.32     21.47 o 
   7   1  10       32.00       27.68     17.64 o 
   8   1  10      119.30      130.34     29.90 o 
   9   1  10      894.84      971.20     71.05 o 
  10   1  10       19.72       34.41     37.51 o 
  11   1  10      660.39      669.51     63.45 o 
 -13   2  10      207.52      186.86     34.74 o 
 -12   2  10      276.29      272.68     32.17 o 
 -11   2  10      316.41      351.07     29.74 o 
 -10   2  10      390.00      461.04     27.76 o 
  -9   2  10     1277.85     1265.50     36.04 o 
  -8   2  10      220.83      224.37     18.56 o 
  -7   2  10     2778.61     2929.03     48.87 o 
  -6   2  10      326.26      345.98     16.11 o 
  -5   2  10     1295.07     1263.13     25.25 o 
  -4   2  10      187.46      185.70     11.50 o 
  -3   2  10     1566.51     1507.04     36.62 o 
  -2   2  10     1797.84     1747.77     26.07 o 
  -1   2  10       99.44       72.15      7.52 o 
   0   2  10     1070.63     1015.92     20.63 o 
   1   2  10      167.19      161.37     10.82 o 
   2   2  10       22.99       14.69      8.11 o 
   3   2  10     2745.42     2602.40     33.25 o 
   4   2  10      719.78      723.09     23.42 o 
   5   2  10     1437.68     1448.27     37.82 o 
   6   2  10      221.96      212.88     19.61 o 
   7   2  10     1477.17     1522.89     38.42 o 
   8   2  10      267.36      223.58     25.65 o 
   9   2  10     1962.05     1826.83     87.60 o 
  10   2  10      111.82      100.55     23.78 o 
  11   2  10      273.94      240.51     51.28 o 
 -13   3  10       55.84       22.87     28.00 o 
 -12   3  10       74.98       71.13     23.34 o 
 -11   3  10       13.23        3.02     19.63 o 
 -10   3  10     1253.84     1263.61     44.90 o 
  -9   3  10      575.76      569.31     28.46 o 
  -8   3  10     4299.99     4402.63     72.72 o 
  -7   3  10       43.32       38.98     13.59 o 
  -6   3  10     2636.15     2724.32     57.94 o 
  -5   3  10      183.18      202.23     14.20 o 
  -4   3  10     3973.48     3436.28    150.37 o 
  -3   3  10       90.66       80.81      9.64 o 
  -2   3  10      612.94      572.84     16.76 o 
  -1   3  10        0.60        4.26      8.03 o 
   0   3  10       97.85       92.10      9.83 o 
   1   3  10        2.24       11.58      8.23 o 
   2   3  10       11.10        9.03      8.18 o 
   3   3  10       59.76       49.96     10.87 o 
   4   3  10     1121.37     1093.52     44.23 o 
   5   3  10       31.52       19.71     11.99 o 
   6   3  10     2158.81     2053.20     94.48 o 
   7   3  10       50.19       43.22     13.84 o 
   8   3  10     2699.90     2672.50     49.05 o 
   9   3  10        2.38      -19.11     33.47 o 
  10   3  10       74.17       59.36     38.55 o 
  11   3  10        2.16       -7.47     39.10 o 
 -12   4  10      366.68      335.14     34.50 o 
 -11   4  10      873.40      893.05     45.98 o 
 -10   4  10      204.84      186.97     27.61 o 
  -9   4  10     1787.51     1734.59     54.55 o 
  -8   4  10        1.54        6.51     15.56 o 
  -7   4  10     1320.50     1349.41     33.27 o 
  -6   4  10      251.77      252.81     17.11 o 
  -5   4  10     1017.08     1096.96     27.52 o 
  -4   4  10        4.76        4.07      9.65 o 
  -3   4  10     2447.63     2497.04     32.87 o 
  -2   4  10      206.49      200.50     12.41 o 
  -1   4  10      235.24      231.85     13.35 o 
   0   4  10      251.74      243.48     12.96 o 
   1   4  10      169.85      181.55     12.41 o 
   2   4  10      208.47      204.06     13.15 o 
   3   4  10     1870.38     1711.42     31.74 o 
   4   4  10      193.54      168.16     15.74 o 
   5   4  10     1596.31     1557.29     50.55 o 
   6   4  10       94.07       92.76     15.29 o 
   7   4  10      656.06      675.30     41.97 o 
   8   4  10        0.89       -0.28     22.81 o 
   9   4  10      624.72      622.38     50.01 o 
  10   4  10       42.13       42.38     38.81 o 
 -12   5  10        2.56       -5.09     24.50 o 
 -11   5  10      326.76      340.99     34.47 o 
 -10   5  10        4.00        2.05     21.34 o 
  -9   5  10       71.15       84.32     21.99 o 
  -8   5  10      311.73      308.93     26.81 o 
  -7   5  10       32.79       24.98     15.65 o 
  -6   5  10      740.23      763.71     28.01 o 
  -5   5  10      406.21      415.35     20.56 o 
  -4   5  10      267.46      261.91     17.95 o 
  -3   5  10      494.73      484.77     21.07 o 
  -2   5  10       13.27       13.44     10.81 o 
  -1   5  10      212.91      247.91     14.02 o 
   0   5  10       87.09      100.92     11.38 o 
   1   5  10     1069.78     1134.73     26.69 o 
   2   5  10        2.01       -2.21     11.61 o 
   3   5  10     1369.51     1397.53     30.61 o 
   4   5  10      129.18      134.48     13.22 o 
   5   5  10      528.91      555.42     31.30 o 
   6   5  10      853.30      838.03     44.89 o 
   7   5  10        0.54      -19.12     21.91 o 
   8   5  10     1073.16     1078.63     53.53 o 
   9   5  10      213.25      256.09     48.11 o 
  10   5  10       52.08       21.26     38.03 o 
 -11   6  10       38.89       68.25     26.83 o 
 -10   6  10      888.67      899.65     46.24 o 
  -9   6  10       89.82       91.99     22.99 o 
  -8   6  10      409.95      431.41     30.11 o 
  -7   6  10       17.67       11.55     17.71 o 
  -6   6  10      212.09      191.52     18.87 o 
  -5   6  10       13.35       17.68     14.09 o 
  -4   6  10      700.50      703.94     27.02 o 
  -3   6  10       24.71       18.31     12.67 o 
  -2   6  10     1818.62     1775.29     33.20 o 
  -1   6  10      112.61      111.46     14.03 o 
   0   6  10     1545.04     1600.24     35.34 o 
   1   6  10        7.58        6.33     12.41 o 
   2   6  10     1079.41     1143.97     29.14 o 
   3   6  10       36.02       34.83     20.54 o 
   4   6  10      465.63      499.61     33.37 o 
   5   6  10       32.80       38.86     23.09 o 
   6   6  10       62.75       68.22     29.31 o 
   7   6  10       14.35        4.71     27.94 o 
   8   6  10       22.38       17.54     30.65 o 
   9   6  10       67.90      124.75     35.38 o 
 -10   7  10      186.02      176.29     30.75 o 
  -9   7  10      338.30      341.85     33.39 o 
  -8   7  10      475.00      509.36     32.36 o 
  -7   7  10       80.84       95.66     21.62 o 
  -6   7  10      212.56      235.10     27.54 o 
  -5   7  10      627.53      649.47     32.70 o 
  -4   7  10      589.15      610.97     28.44 o 
  -3   7  10      879.42      882.65     29.93 o 
  -2   7  10       24.10       50.32     16.51 o 
  -1   7  10     1007.71     1010.93     32.81 o 
   0   7  10       83.43       64.74     14.48 o 
   1   7  10     3539.45     3427.52     83.80 o 
   2   7  10      573.14      490.95     33.33 o 
   3   7  10     2369.15     2362.04     89.68 o 
   4   7  10      188.47      245.41     31.03 o 
   5   7  10      447.80      421.76     37.25 o 
   6   7  10      389.21      410.21     43.00 o 
   7   7  10        1.14       -2.97     28.71 o 
   8   7  10      295.79      316.65     42.32 o 
  -9   8  10       99.82      114.91     32.21 o 
  -8   8  10      223.97      239.29     35.54 o 
  -7   8  10      620.79      680.47     45.16 o 
  -6   8  10       12.70       29.22     25.34 o 
  -5   8  10      528.01      552.35     47.07 o 
  -4   8  10      133.79      133.76     25.93 o 
  -3   8  10      260.99      294.99     30.16 o 
  -2   8  10      164.80      178.35     30.43 o 
  -1   8  10      327.47      331.80     30.15 o 
   0   8  10     1277.37     1197.67     38.32 o 
   1   8  10      225.33      224.78     34.33 o 
   2   8  10      251.85      206.62     30.75 o 
   3   8  10      891.38      918.91     48.02 o 
   4   8  10       55.66       86.63     28.17 o 
   5   8  10      230.20      239.23     33.32 o 
   6   8  10       86.99       48.09     31.52 o 
   7   8  10      109.18      138.88     35.88 o 
  -8   9  10     1199.53     1160.69    109.20 o 
  -7   9  10        0.23       21.19     32.50 o 
  -6   9  10      719.62      739.67     46.61 o 
  -5   9  10       14.77       15.09     26.32 o 
  -4   9  10      558.32      547.07     49.06 o 
  -3   9  10       26.46       16.99     29.37 o 
  -2   9  10      278.28      314.91     40.81 o 
  -1   9  10       34.11       34.43     21.97 o 
   0   9  10       31.25       38.05     38.11 o 
   1   9  10        0.05        4.40     34.70 o 
   2   9  10       88.03       59.46     39.13 o 
   3   9  10        4.83       -1.92     34.54 o 
   4   9  10      430.78      477.95     53.20 o 
   5   9  10        1.21       -1.54     35.02 o 
   6   9  10      481.32      520.04     56.27 o 
  -5  10  10      818.94      806.83     58.05 o 
  -4  10  10        2.50       17.84     32.25 o 
  -3  10  10      328.08      270.89     78.78 o 
  -2  10  10      113.82      106.91     43.59 o 
  -1  10  10      116.91      108.53     42.61 o 
   0  10  10      330.88      359.93     54.36 o 
   1  10  10       36.24       25.64     38.87 o 
   2  10  10      390.77      415.44     54.49 o 
   3  10  10      280.53      292.86     50.02 o 
 -13   0  11       30.77       -3.09     57.44 o 
 -11   0  11      128.76      130.45     42.02 o 
  -9   0  11      609.47      588.56     39.79 o 
  -7   0  11     1987.76     2048.12     66.66 o 
  -5   0  11     4219.54     4160.05    100.87 o 
  -3   0  11     1441.31     1401.19     38.86 o 
  -1   0  11       63.39       59.63     14.71 o 
   1   0  11       14.50       28.48     14.63 o 
   3   0  11       68.27       68.43     18.31 o 
   5   0  11     1801.95     1728.67     81.57 o 
   7   0  11     2440.32     2410.85     88.99 o 
   9   0  11     1657.58     1696.90    129.21 o 
 -13   1  11      133.77      112.92     48.26 o 
 -12   1  11      121.46      133.93     32.86 o 
 -11   1  11      578.85      604.08     35.98 o 
 -10   1  11      755.09      758.06     34.20 o 
  -9   1  11        3.60        2.11     15.93 o 
  -8   1  11      983.82      959.18     33.38 o 
  -7   1  11       16.61        4.04     13.35 o 
  -6   1  11      971.08      975.65     26.12 o 
  -5   1  11       60.39       60.77     13.08 o 
  -4   1  11     1046.47     1038.37     25.89 o 
  -3   1  11      848.11      867.86     23.14 o 
  -2   1  11     1760.17     1758.41     29.40 o 
  -1   1  11     1023.65     1031.82     23.11 o 
   0   1  11      485.88      492.76     18.11 o 
   1   1  11      860.33      850.49     21.70 o 
   2   1  11      229.16      234.00     13.51 o 
   3   1  11      120.89      132.02     14.42 o 
   4   1  11      655.53      647.90     27.42 o 
   5   1  11      118.57      107.76     20.48 o 
   6   1  11      603.89      601.17     32.89 o 
   7   1  11      267.75      224.25     34.20 o 
   8   1  11      404.97      400.04     53.81 o 
   9   1  11      589.96      559.39     83.16 o 
  10   1  11       33.03       43.93     42.12 o 
 -12   2  11      666.92      622.57     46.43 o 
 -11   2  11       15.83       20.55     21.62 o 
 -10   2  11      293.25      340.38     29.28 o 
  -9   2  11        7.51       11.69     17.52 o 
  -8   2  11       29.92       17.62     15.58 o 
  -7   2  11      831.83      848.29     28.89 o 
  -6   2  11       56.03       37.00     13.21 o 
  -5   2  11     1324.15     1285.11     28.39 o 
  -4   2  11     1021.37      964.45     27.03 o 
  -3   2  11      147.56      132.42     12.70 o 
  -2   2  11     1928.40     1939.22     31.49 o 
  -1   2  11        5.06       -0.23     10.15 o 
   0   2  11     4245.69     4121.33     45.33 o 
   1   2  11       48.52       40.96     11.40 o 
   2   2  11     1009.80      982.59     26.21 o 
   3   2  11      422.93      400.98     20.19 o 
   4   2  11      955.70      957.44     37.48 o 
   5   2  11      445.56      403.74     28.33 o 
   6   2  11      365.56      360.65     27.66 o 
   7   2  11       32.37        7.38     22.60 o 
   8   2  11      295.99      264.04     47.19 o 
   9   2  11      233.79      181.05     45.82 o 
  10   2  11      116.33      109.50     46.01 o 
 -12   3  11        6.40       20.62     26.49 o 
 -11   3  11     1528.10     1558.57     57.78 o 
 -10   3  11       13.84       10.97     22.48 o 
  -9   3  11      405.85      376.73     32.27 o 
  -8   3  11       14.10       19.82     16.51 o 
  -7   3  11      668.72      640.56     26.19 o 
  -6   3  11        4.43       -1.69     12.42 o 
  -5   3  11      516.37      522.08     20.80 o 
  -4   3  11      437.45      460.10     19.59 o 
  -3   3  11      855.71      886.12     22.69 o 
  -2   3  11      877.22      863.16     23.34 o 
  -1   3  11      263.59      271.05     16.10 o 
   0   3  11       27.94       25.25     11.24 o 
   1   3  11     3434.08     3261.08     82.02 o 
   2   3  11      136.65      126.30     13.60 o 
   3   3  11     1459.73     1394.64     66.62 o 
   4   3  11        7.99       26.99     16.23 o 
   5   3  11      268.00      246.56     22.14 o 
   6   3  11       17.54       14.04     22.13 o 
   7   3  11        0.12       -8.87     17.18 o 
   8   3  11       10.22        3.71     20.04 o 
   9   3  11        8.01      -29.38     35.26 o 
  10   3  11       68.37       59.57     44.91 o 
 -12   4  11      403.89      403.38     42.89 o 
 -11   4  11       18.69       23.53     24.56 o 
 -10   4  11      808.42      766.74     43.27 o 
  -9   4  11      103.10       83.19     24.51 o 
  -8   4  11      528.57      490.70     31.50 o 
  -7   4  11      543.77      490.71     27.76 o 
  -6   4  11       74.20       82.38     15.46 o 
  -5   4  11      504.40      509.60     23.07 o 
  -4   4  11      745.07      733.09     25.36 o 
  -3   4  11        7.53        5.37     12.14 o 
  -2   4  11      892.37      912.04     27.81 o 
  -1   4  11       30.55       40.84     12.51 o 
   0   4  11     1566.40     1509.64     30.35 o 
   1   4  11        7.16        7.52     11.36 o 
   2   4  11     1015.80      984.83     26.78 o 
   3   4  11      177.87      171.60     17.06 o 
   4   4  11      818.50      830.27     29.23 o 
   5   4  11      329.50      333.07     21.28 o 
   6   4  11      120.30      112.89     19.85 o 
   7   4  11      581.32      549.44     40.59 o 
   8   4  11        1.41        8.17     25.77 o 
   9   4  11      258.42      247.59     50.17 o 
 -11   5  11      433.32      457.77     38.98 o 
 -10   5  11      718.12      741.81     43.05 o 
  -9   5  11       75.15       80.11     25.82 o 
  -8   5  11     2351.04     2355.15     59.93 o 
  -7   5  11       55.61       44.34     19.74 o 
  -6   5  11     1470.03     1540.74     41.59 o 
  -5   5  11      109.52      111.51     16.44 o 
  -4   5  11      801.73      821.50     28.33 o 
  -3   5  11      144.22      154.49     16.71 o 
  -2   5  11      669.63      651.41     25.30 o 
  -1   5  11       83.02       90.16     15.11 o 
   0   5  11       26.14       28.39     13.59 o 
   1   5  11      242.14      271.87     21.41 o 
   2   5  11      260.83      277.67     20.41 o 
   3   5  11       31.81       24.90     14.65 o 
   4   5  11      337.73      386.53     21.30 o 
   5   5  11       31.63       28.40     27.95 o 
   6   5  11      382.52      420.42     43.19 o 
   7   5  11        2.23       -6.20     28.72 o 
   8   5  11      296.20      323.36     43.01 o 
   9   5  11       28.67       41.30     39.26 o 
 -10   6  11        0.52       -9.08     24.38 o 
  -9   6  11      802.20      887.76     46.83 o 
  -8   6  11      144.04      126.82     24.66 o 
  -7   6  11     1552.76     1544.90     48.43 o 
  -6   6  11       13.91       12.14     18.16 o 
  -5   6  11     1608.69     1663.79     39.63 o 
  -4   6  11      132.32      139.81     19.75 o 
  -3   6  11      635.57      702.97     28.67 o 
  -2   6  11      110.91      111.08     16.38 o 
  -1   6  11       14.55        8.31     14.71 o 
   0   6  11       64.35       64.38     17.38 o 
   1   6  11      100.76       77.66     15.48 o 
   2   6  11       50.24       61.95     17.77 o 
   3   6  11      552.52      549.93     27.47 o 
   4   6  11        0.12        1.01     23.01 o 
   5   6  11      622.48      619.02     75.42 o 
   6   6  11      107.15       99.03     32.46 o 
   7   6  11     1076.07     1131.50     96.13 o 
   8   6  11        4.06       12.92     32.07 o 
  -9   7  11       58.75       95.58     32.09 o 
  -8   7  11     1092.36     1214.37     59.16 o 
  -7   7  11       98.39      100.08     29.30 o 
  -6   7  11      324.24      331.67     36.25 o 
  -5   7  11       53.23       40.24     22.40 o 
  -4   7  11     1343.09     1450.99     65.12 o 
  -3   7  11      376.11      414.76     33.29 o 
  -2   7  11      789.06      765.18     36.47 o 
  -1   7  11      680.18      678.85     38.69 o 
   0   7  11      301.38      275.69     27.35 o 
   1   7  11      665.41      740.31     33.90 o 
   2   7  11      486.90      537.45     40.03 o 
   3   7  11       90.18      111.33     28.77 o 
   4   7  11      700.07      727.36     45.92 o 
   5   7  11       29.49       20.58     30.11 o 
   6   7  11      978.71      990.29     61.29 o 
   7   7  11        1.17       26.64     31.50 o 
  -8   8  11       58.85       46.40     29.36 o 
  -7   8  11      750.26      786.48     57.39 o 
  -6   8  11       75.66       73.38     34.34 o 
  -5   8  11      130.13      167.40     33.16 o 
  -4   8  11      862.00      874.66     44.65 o 
  -3   8  11      105.30      113.08     26.86 o 
  -2   8  11      852.21      887.22     50.14 o 
  -1   8  11       21.55       25.33     30.02 o 
   0   8  11     1041.89     1174.18     64.40 o 
   1   8  11       53.52       32.16     37.61 o 
   2   8  11       14.89       14.45     35.26 o 
   3   8  11        2.23        5.34     35.67 o 
   4   8  11      142.18      123.32     38.25 o 
   5   8  11      129.14       81.23     35.19 o 
   6   8  11      283.96      257.05     42.17 o 
  -6   9  11       56.46       25.03     33.53 o 
  -5   9  11      160.56      122.04     33.19 o 
  -4   9  11       33.83       46.21     35.15 o 
  -3   9  11      663.19      679.01     55.55 o 
  -2   9  11       70.65       91.01     36.54 o 
  -1   9  11     1646.01     1696.15     90.05 o 
   0   9  11        0.13       18.26     39.11 o 
   1   9  11     1900.10     2062.45     98.20 o 
   2   9  11       45.01       55.94     39.02 o 
   3   9  11      477.26      389.87     54.16 o 
   4   9  11      258.60      307.91     52.68 o 
  -2  10  11       72.09      102.91     63.42 o 
  -1  10  11        6.85      -14.33     54.65 o 
   0  10  11      519.80      458.67     80.02 o 
 -12   0  12     1629.64     1649.01    101.02 o 
 -10   0  12     1447.09     1603.49     74.53 o 
  -8   0  12       40.21       33.70     24.72 o 
  -6   0  12      450.92      457.14     35.76 o 
  -4   0  12      691.17      679.26     35.23 o 
  -2   0  12     1574.41     1588.47     48.01 o 
   0   0  12     2138.40     2106.15     52.78 o 
   2   0  12     1635.60     1631.41     47.56 o 
   4   0  12     2400.08     2305.45    109.46 o 
   6   0  12      366.41      316.88     67.54 o 
   8   0  12       95.19       45.58     55.06 o 
 -12   1  12      148.22      147.69     39.96 o 
 -11   1  12      601.91      591.94     46.22 o 
 -10   1  12      105.90       91.71     24.68 o 
  -9   1  12      970.27      944.92     35.93 o 
  -8   1  12      264.05      265.38     23.47 o 
  -7   1  12      817.55      800.37     32.27 o 
  -6   1  12      224.95      219.43     17.64 o 
  -5   1  12       89.67       68.14     15.93 o 
  -4   1  12      443.33      459.74     21.53 o 
  -3   1  12      168.36      175.80     16.32 o 
  -2   1  12      289.14      296.12     18.36 o 
  -1   1  12     1585.46     1586.09     33.47 o 
   0   1  12       66.58       83.76     13.98 o 
   1   1  12     1971.15     1960.77     34.81 o 
   2   1  12       34.77       31.91     13.03 o 
   3   1  12      117.59      120.70     17.37 o 
   4   1  12      360.47      382.40     28.75 o 
   5   1  12      100.57      112.07     22.73 o 
   6   1  12      294.67      272.62     38.17 o 
   7   1  12        1.33        0.90     34.78 o 
   8   1  12      187.80      199.84     48.21 o 
   9   1  12      238.36      239.40     52.73 o 
 -12   2  12      573.27      700.09     73.36 o 
 -11   2  12      369.88      412.03     37.55 o 
 -10   2  12     1163.54     1207.97     52.75 o 
  -9   2  12      638.00      610.46     39.45 o 
  -8   2  12       20.71       29.01     18.53 o 
  -7   2  12     2347.87     2352.84     51.78 o 
  -6   2  12      143.64      138.68     18.95 o 
  -5   2  12      439.90      442.46     22.66 o 
  -4   2  12      354.75      318.97     20.20 o 
  -3   2  12      174.27      182.84     16.22 o 
  -2   2  12     1093.65     1077.11     30.73 o 
  -1   2  12       29.26       37.56     13.78 o 
   0   2  12     1460.72     1468.10     34.35 o 
   1   2  12       12.95        8.43     12.35 o 
   2   2  12     1087.28     1121.73     30.98 o 
   3   2  12      899.02      906.64     32.90 o 
   4   2  12     1214.37     1198.61     44.01 o 
   5   2  12     1464.29     1430.84     55.99 o 
   6   2  12      115.41       89.32     26.45 o 
   7   2  12      684.37      686.02     65.23 o 
   8   2  12      285.90      239.32     49.84 o 
   9   2  12     1386.66     1412.78     90.68 o 
 -11   3  12       37.74       48.79     27.21 o 
 -10   3  12      297.91      391.34     35.57 o 
  -9   3  12       48.91       52.78     24.44 o 
  -8   3  12     2057.81     2144.59     61.67 o 
  -7   3  12       11.03        4.34     15.78 o 
  -6   3  12     1719.01     1884.58     43.24 o 
  -5   3  12       16.78       10.02     14.33 o 
  -4   3  12     2090.36     2053.94     40.39 o 
  -3   3  12       10.61        0.16     13.21 o 
  -2   3  12      891.29      856.45     32.24 o 
  -1   3  12      615.67      614.52     23.81 o 
   0   3  12      363.74      356.39     18.56 o 
   1   3  12      327.41      297.72     17.86 o 
   2   3  12       19.16       20.59     13.55 o 
   3   3  12      224.61      191.90     22.01 o 
   4   3  12      507.35      482.11     37.91 o 
   5   3  12       65.33       92.34     26.98 o 
   6   3  12     1610.96     1612.31     60.79 o 
   7   3  12        1.43        9.03     37.40 o 
   8   3  12     1342.78     1281.66     93.48 o 
   9   3  12       23.39       30.34     42.40 o 
 -11   4  12      248.53      270.85     39.90 o 
 -10   4  12       48.85       54.78     26.03 o 
  -9   4  12      520.30      558.12     39.09 o 
  -8   4  12       11.98       -2.94     21.60 o 
  -7   4  12     1402.42     1352.94     46.19 o 
  -6   4  12       33.60       47.08     17.92 o 
  -5   4  12     1010.08     1057.34     32.29 o 
  -4   4  12       18.13       21.92     14.59 o 
  -3   4  12     1952.46     2017.04     42.55 o 
  -2   4  12      661.88      658.83     26.31 o 
  -1   4  12      683.16      735.32     26.41 o 
   0   4  12      672.01      686.51     26.83 o 
   1   4  12       44.34       46.92     15.51 o 
   2   4  12      198.52      198.14     20.46 o 
   3   4  12     1594.53     1495.41     60.95 o 
   4   4  12      343.12      329.88     34.73 o 
   5   4  12     1001.34     1001.84     49.87 o 
   6   4  12       12.10       16.53     18.50 o 
   7   4  12      362.25      316.32     37.18 o 
   8   4  12        7.49        2.64     38.73 o 
 -10   5  12        3.68       22.82     26.23 o 
  -9   5  12      406.90      380.74     35.68 o 
  -8   5  12     1008.24     1003.99     43.64 o 
  -7   5  12      168.71      175.70     24.92 o 
  -6   5  12     1013.33      994.15     40.96 o 
  -5   5  12      505.81      502.76     26.34 o 
  -4   5  12      250.62      261.11     20.53 o 
  -3   5  12     1136.22     1198.00     33.49 o 
  -2   5  12      199.59      211.07     20.28 o 
  -1   5  12     1275.31     1354.57     35.12 o 
   0   5  12        6.61        1.05     15.43 o 
   1   5  12     1194.84     1282.39     44.57 o 
   2   5  12       89.04      104.65     27.49 o 
   3   5  12      640.10      704.87     51.81 o 
   4   5  12       92.21       61.58     22.26 o 
   5   5  12      244.00      223.23     38.18 o 
   6   5  12      332.41      326.03     44.20 o 
   7   5  12       48.91       40.21     33.96 o 
   8   5  12      519.24      466.26     61.05 o 
  -9   6  12      251.64      294.38     35.35 o 
  -8   6  12      302.06      277.41     33.52 o 
  -7   6  12        6.00      -10.19     26.22 o 
  -6   6  12        2.47        5.24     24.66 o 
  -5   6  12      153.68      152.92     30.97 o 
  -4   6  12      239.78      266.66     29.29 o 
  -3   6  12      136.36      153.48     23.90 o 
  -2   6  12      599.70      647.70     31.93 o 
  -1   6  12        3.79       -2.32     18.22 o 
   0   6  12     1511.56     1526.52     48.20 o 
   1   6  12       34.68       22.15     22.77 o 
   2   6  12      785.13      770.36     47.12 o 
   3   6  12        0.76       -2.01     18.53 o 
   4   6  12      462.12      529.94     48.37 o 
   5   6  12        4.66       -9.35     30.29 o 
   6   6  12       43.51       50.09     33.68 o 
   7   6  12       14.77       17.00     33.30 o 
  -8   7  12      348.64      343.58     41.82 o 
  -7   7  12       60.08       68.69     31.08 o 
  -6   7  12      166.15      164.35     33.40 o 
  -5   7  12       96.98      108.92     36.52 o 
  -4   7  12      199.66      178.76     28.67 o 
  -3   7  12      608.53      667.45     41.08 o 
  -2   7  12       11.05       13.29     24.39 o 
  -1   7  12      473.86      528.14     49.76 o 
   0   7  12      150.00      150.32     32.13 o 
   1   7  12      964.85      969.38     51.41 o 
   2   7  12       18.29        4.20     27.44 o 
   3   7  12      499.10      514.53     41.81 o 
   4   7  12      168.22      187.24     40.78 o 
   5   7  12       69.88       39.25     33.91 o 
   6   7  12       40.09       45.90     40.73 o 
  -6   8  12       98.53      113.97     37.76 o 
  -5   8  12      336.96      354.63     40.68 o 
  -4   8  12      103.14      104.34     32.05 o 
  -3   8  12      170.30      153.24     33.50 o 
  -2   8  12       54.93       73.03     34.66 o 
  -1   8  12      110.23      121.32     37.81 o 
   0   8  12       15.85       46.89     40.59 o 
   1   8  12        9.59       38.14     42.09 o 
   2   8  12        6.13       30.07     41.16 o 
   3   8  12      516.88      499.89     61.78 o 
   4   8  12       15.12       12.65     41.23 o 
  -3   9  12       71.41       66.82     65.27 o 
  -2   9  12      116.11      160.62     49.62 o 
  -1   9  12        2.18       -4.95     56.51 o 
   0   9  12       73.26       61.97     60.01 o 
   1   9  12       48.20       20.21     55.89 o 
 -11   0  13      396.02      530.73     66.87 o 
  -9   0  13      969.23     1088.34     56.99 o 
  -7   0  13     2088.82     2203.13     69.50 o 
  -5   0  13     2959.58     3120.04     78.20 o 
  -3   0  13      647.05      683.37     41.79 o 
  -1   0  13      122.35      118.30     25.20 o 
   1   0  13       72.91       86.16     21.72 o 
   3   0  13      883.64      908.64     46.22 o 
   5   0  13      887.14      828.44    101.78 o 
   7   0  13      150.08      117.86     62.59 o 
 -11   1  13      482.33      500.98     53.59 o 
 -10   1  13      405.59      458.40     39.18 o 
  -9   1  13      470.74      462.79     37.25 o 
  -8   1  13     1309.51     1405.99     54.67 o 
  -7   1  13      121.24       91.66     21.22 o 
  -6   1  13      617.68      661.89     33.06 o 
  -5   1  13       42.62       41.19     16.87 o 
  -4   1  13      727.82      711.65     30.79 o 
  -3   1  13       91.55       76.78     16.35 o 
  -2   1  13      241.84      236.13     19.72 o 
  -1   1  13       35.28       47.91     16.14 o 
   0   1  13        3.72        3.01     14.70 o 
   1   1  13      357.28      359.28     20.83 o 
   2   1  13       22.42       17.73     14.68 o 
   3   1  13      606.66      608.70     30.21 o 
   4   1  13      475.66      484.21     37.97 o 
   5   1  13       29.16       37.76     29.79 o 
   6   1  13      518.14      536.83     60.03 o 
   7   1  13       80.80       39.81     42.68 o 
   8   1  13      325.92      253.50     62.44 o 
 -10   2  13      332.45      364.68     37.76 o 
  -9   2  13      180.57      203.07     31.41 o 
  -8   2  13       53.36       41.81     24.81 o 
  -7   2  13       49.78       79.31     20.84 o 
  -6   2  13       49.97       47.84     18.15 o 
  -5   2  13      501.72      484.06     25.13 o 
  -4   2  13      698.96      668.19     27.61 o 
  -3   2  13      627.38      638.92     26.84 o 
  -2   2  13     1858.22     1781.74     70.66 o 
  -1   2  13        0.92        0.94     13.87 o 
   0   2  13     1612.70     1610.73     38.09 o 
   1   2  13        7.76        9.86     13.40 o 
   2   2  13      627.57      640.40     30.74 o 
   3   2  13      227.58      227.54     27.93 o 
   4   2  13       37.82       41.38     25.68 o 
   5   2  13      258.00      226.21     32.69 o 
   6   2  13      150.67      162.46     46.45 o 
   7   2  13      208.74      193.71     52.08 o 
   8   2  13       24.66       21.12     43.86 o 
 -10   3  13        0.94        4.34     26.38 o 
  -9   3  13      454.45      527.97     41.09 o 
  -8   3  13        4.05       10.89     23.76 o 
  -7   3  13        1.80        5.45     22.64 o 
  -6   3  13       58.08       62.14     18.92 o 
  -5   3  13      232.67      255.34     22.70 o 
  -4   3  13       35.00       28.50     15.92 o 
  -3   3  13      707.77      747.18     29.69 o 
  -2   3  13       14.34        6.47     15.05 o 
  -1   3  13      417.32      461.51     24.07 o 
   0   3  13       81.68       72.48     16.80 o 
   1   3  13      708.74      716.47     28.41 o 
   2   3  13       69.00       72.88     23.54 o 
   3   3  13      199.32      247.05     32.17 o 
   4   3  13       29.82       15.78     24.27 o 
   5   3  13       38.61       65.18     26.88 o 
   6   3  13      116.99      105.43     44.14 o 
   7   3  13      186.34      172.41     50.19 o 
  -9   4  13      618.56      628.22     43.31 o 
  -8   4  13      170.95      153.79     29.98 o 
  -7   4  13      686.57      695.93     37.91 o 
  -6   4  13        5.53       -4.10     19.58 o 
  -5   4  13      178.25      185.84     22.17 o 
  -4   4  13      140.39      138.67     19.10 o 
  -3   4  13      377.23      410.75     24.34 o 
  -2   4  13     1019.51     1027.43     35.67 o 
  -1   4  13       29.55       22.08     16.07 o 
   0   4  13     1182.24     1225.02     38.16 o 
   1   4  13       12.95        9.56     25.22 o 
   2   4  13      580.66      645.66     43.58 o 
   3   4  13       97.04       89.36     34.06 o 
   4   4  13      337.66      332.08     43.39 o 
   5   4  13       47.09       34.65     33.45 o 
   6   4  13       31.73       29.53     33.34 o 
   7   4  13      412.18      401.78     58.87 o 
  -9   5  13       78.71       86.03     32.61 o 
  -8   5  13     1607.38     1807.12     62.42 o 
  -7   5  13      110.13      132.08     28.90 o 
  -6   5  13      718.69      858.98     46.10 o 
  -5   5  13      106.85      133.65     31.82 o 
  -4   5  13     1219.97     1280.18     45.88 o 
  -3   5  13      196.84      195.44     24.24 o 
  -2   5  13      615.70      702.46     32.22 o 
  -1   5  13      178.91      178.06     24.43 o 
   0   5  13       14.29       17.43     22.84 o 
   1   5  13      287.53      320.14     32.86 o 
   2   5  13      204.78      220.35     39.44 o 
   3   5  13      320.68      349.89     43.77 o 
   4   5  13      711.15      736.59     67.75 o 
   5   5  13      252.44      187.97     39.91 o 
   6   5  13      452.22      500.37     51.35 o 
  -8   6  13       43.56       31.83     35.15 o 
  -7   6  13      790.41      993.09     57.32 o 
  -6   6  13       98.02      104.66     31.65 o 
  -5   6  13      757.95      784.41     49.51 o 
  -4   6  13        2.10       -0.76     29.74 o 
  -3   6  13      796.31      897.93     48.22 o 
  -2   6  13        1.93       20.57     26.42 o 
  -1   6  13       74.75      119.83     25.22 o 
   0   6  13        1.19       -0.10     24.09 o 
   1   6  13        3.82       -9.45     26.22 o 
   2   6  13       22.39       37.52     33.02 o 
   3   6  13      286.28      300.74     43.06 o 
   4   6  13       22.59        3.26     31.72 o 
   5   6  13      426.91      444.38     50.60 o 
  -6   7  13      431.62      440.23     65.09 o 
  -5   7  13       20.98        4.60     34.79 o 
  -4   7  13      410.87      456.05     44.13 o 
  -3   7  13      260.53      297.08     39.06 o 
  -2   7  13      280.06      283.88     37.84 o 
  -1   7  13      174.06      191.81     41.10 o 
   0   7  13       37.69       21.70     32.78 o 
   1   7  13      356.01      381.63     57.07 o 
   2   7  13       38.21       47.98     35.05 o 
   3   7  13      129.99      151.18     39.74 o 
   4   7  13      629.82      638.81    101.47 o 
  -3   8  13       17.96       -6.91     63.62 o 
  -2   8  13      123.68      166.03     52.92 o 
  -1   8  13        7.92        6.24     34.13 o 
   0   8  13      619.18      636.08     68.01 o 
   1   8  13       12.81      -16.81     54.96 o 
  -8   0  14       65.53       52.60     33.66 o 
  -6   0  14      111.97      103.42     34.83 o 
  -4   0  14     1688.05     1745.23     76.34 o 
  -2   0  14     2329.56     2395.14     71.21 o 
   0   0  14     3829.86     3841.79     85.82 o 
   2   0  14     1321.68     1457.68     57.39 o 
   4   0  14     1291.24     1325.16    119.00 o 
   6   0  14      680.55      745.95    100.54 o 
  -9   1  14      319.21      349.04     37.41 o 
  -8   1  14      175.89      234.25     30.72 o 
  -7   1  14      386.03      437.49     31.96 o 
  -6   1  14       65.25       69.69     21.78 o 
  -5   1  14       15.79       24.09     21.57 o 
  -4   1  14      462.14      481.87     30.56 o 
  -3   1  14       79.70      100.11     21.05 o 
  -2   1  14      510.36      512.64     30.49 o 
  -1   1  14      979.39     1057.86     36.99 o 
   0   1  14       49.90       39.35     16.71 o 
   1   1  14     2274.72     2295.60     43.70 o 
   2   1  14       51.38       53.20     21.40 o 
   3   1  14      109.20      109.76     24.30 o 
   4   1  14        5.12      -14.86     38.81 o 
   5   1  14       18.57       29.39     42.86 o 
   6   1  14      318.76      302.74     57.82 o 
  -9   2  14      246.23      273.99     36.27 o 
  -8   2  14       71.81       48.59     27.50 o 
  -7   2  14     1579.08     1743.66     56.18 o 
  -6   2  14       48.34       58.59     21.59 o 
  -5   2  14     1154.12     1249.11     40.76 o 
  -4   2  14      377.90      380.57     24.51 o 
  -3   2  14      418.71      424.57     26.53 o 
  -2   2  14       42.51       36.40     17.06 o 
  -1   2  14      592.52      589.00     29.15 o 
   0   2  14       35.62       24.45     18.79 o 
   1   2  14        3.73       18.54     19.05 o 
   2   2  14      695.45      727.44     38.55 o 
   3   2  14      492.64      543.75     42.08 o 
   4   2  14      573.77      589.03     51.78 o 
   5   2  14      354.12      377.95     56.96 o 
   6   2  14      204.59      241.90     55.69 o 
  -9   3  14       86.90       53.83     37.51 o 
  -8   3  14      796.86      915.99     50.28 o 
  -7   3  14      165.71      175.29     30.57 o 
  -6   3  14      895.48      994.29     49.87 o 
  -5   3  14      187.68      207.82     23.26 o 
  -4   3  14      904.66      963.77     35.08 o 
  -3   3  14       37.22       45.98     17.50 o 
  -2   3  14      435.73      505.87     29.00 o 
  -1   3  14        0.00       -0.42     18.42 o 
   0   3  14        2.00      -16.36     19.87 o 
   1   3  14       30.55       36.82     27.81 o 
   2   3  14       45.44       38.72     28.63 o 
   3   3  14       29.11       46.64     33.83 o 
   4   3  14      524.11      550.10     52.57 o 
   5   3  14       34.82       32.24     42.70 o 
   6   3  14      686.20      731.50     72.41 o 
  -8   4  14        2.38        9.96     28.89 o 
  -7   4  14     1032.05     1112.65     53.23 o 
  -6   4  14       12.58       12.98     25.48 o 
  -5   4  14      989.85     1041.58     49.95 o 
  -4   4  14      122.02      132.31     26.01 o 
  -3   4  14       94.82       98.73     23.72 o 
  -2   4  14      373.01      412.18     30.65 o 
  -1   4  14       65.64      101.90     24.11 o 
   0   4  14      328.31      362.06     35.55 o 
   1   4  14       44.06       26.33     29.30 o 
   2   4  14       67.23       76.15     33.49 o 
   3   4  14      281.35      301.13     43.41 o 
   4   4  14      256.11      239.55     42.78 o 
   5   4  14      213.46      254.67     45.72 o 
  -7   5  14      287.35      292.78     47.60 o 
  -6   5  14      131.82      111.33     33.40 o 
  -5   5  14      235.20      232.08     37.04 o 
  -4   5  14      147.92      164.17     34.69 o 
  -3   5  14      580.87      635.54     54.98 o 
  -2   5  14      257.96      265.22     34.03 o 
  -1   5  14      146.88      206.01     28.52 o 
   0   5  14       15.33       16.16     28.34 o 
   1   5  14      697.65      790.36     52.27 o 
   2   5  14        2.30       13.63     32.88 o 
   3   5  14      119.26      142.24     39.79 o 
   4   5  14       95.28       63.47     37.49 o 
  -5   6  14        7.73       29.51     36.17 o 
  -4   6  14      128.41      173.16     41.39 o 
  -3   6  14      212.79      197.77     37.20 o 
  -2   6  14      332.14      374.54     40.97 o 
  -1   6  14        7.17       11.34     35.82 o 
   0   6  14      471.49      508.37     53.84 o 
   1   6  14       34.77       28.13     36.25 o 
   2   6  14      198.39      240.17     43.51 o 
   3   6  14       50.21       25.31     35.94 o 
  -1   7  14      886.77      935.48    121.47 o 
  -7   0  15     1073.82     1136.28     70.03 o 
  -5   0  15      369.54      367.75     47.47 o 
  -3   0  15     1116.61     1270.94     70.98 o 
  -1   0  15      279.54      341.57     37.58 o 
   1   0  15       45.02       48.21     28.68 o 
   3   0  15      902.57      989.31    120.13 o 
  -8   1  15      670.30      711.10    104.56 o 
  -7   1  15       34.11       32.73     25.51 o 
  -6   1  15      360.93      423.68     35.47 o 
  -5   1  15       54.03       63.86     24.86 o 
  -4   1  15      556.27      605.46     37.80 o 
  -3   1  15        6.31       27.36     22.33 o 
  -2   1  15       29.11       34.53     20.48 o 
  -1   1  15       10.90        9.97     19.73 o 
   0   1  15      510.80      524.16     35.46 o 
   1   1  15       30.40       54.53     21.56 o 
   2   1  15        2.18        7.05     25.87 o 
   3   1  15       83.02       97.04     45.89 o 
   4   1  15      305.73      275.98     57.98 o 
  -7   2  15      331.04      357.11     38.52 o 
  -6   2  15       14.33       29.88     24.35 o 
  -5   2  15      201.15      254.61     30.58 o 
  -4   2  15      112.00      123.87     27.13 o 
  -3   2  15      150.59      169.13     23.54 o 
  -2   2  15      821.70      894.60     43.94 o 
  -1   2  15        5.02      -15.88     21.71 o 
   0   2  15     1001.73     1107.16     48.00 o 
   1   2  15       28.84        7.54     25.18 o 
   2   2  15      349.56      395.44     42.51 o 
   3   2  15       90.35       92.67     48.50 o 
   4   2  15      259.63      274.53     55.28 o 
  -7   3  15      125.95      131.47     73.11 o 
  -6   3  15        2.91        9.29     26.45 o 
  -5   3  15      100.47       80.63     28.61 o 
  -4   3  15       38.99       42.46     26.80 o 
  -3   3  15      406.08      462.83     39.81 o 
  -2   3  15       14.58       -0.86     25.64 o 
  -1   3  15      662.43      740.12     40.76 o 
   0   3  15        5.29        2.25     25.29 o 
   1   3  15      551.09      593.14     46.92 o 
   2   3  15        1.26       -5.69     28.26 o 
   3   3  15      590.52      615.94     57.03 o 
  -6   4  15        9.34      -30.83     61.97 o 
  -5   4  15       21.70       18.08     30.28 o 
  -4   4  15      215.32      234.21     38.52 o 
  -3   4  15      182.03      204.08     33.02 o 
  -2   4  15      658.46      680.17     45.72 o 
  -1   4  15       20.98       21.05     27.21 o 
   0   4  15     1280.49     1338.94     65.44 o 
   1   4  15       13.63        3.76     29.53 o 
   2   4  15      490.59      553.48     54.33 o 
   3   4  15        3.31      -33.93     60.32 o 
  -3   5  15      298.58      287.86     48.83 o 
  -2   5  15      239.71      234.77     44.66 o 
  -1   5  15      142.27      108.02     31.82 o 
   0   5  15        0.49        2.51     35.97 o 
   1   5  15       94.74       95.87     63.21 o 
  -4   0  16      592.98      637.79     57.68 o 
  -2   0  16      253.52      306.36     47.97 o 
   0   0  16       95.79      112.33     49.42 o 
  -5   1  16        6.36       13.31     51.09 o 
  -4   1  16      109.77      127.11     29.57 o 
  -3   1  16      117.03      152.68     29.28 o 
  -2   1  16       51.52       37.89     27.99 o 
  -1   1  16       34.78       29.83     24.97 o 
   0   1  16       12.27        7.39     24.14 o 
   1   1  16      740.69      806.93     54.36 o 
  -4   2  16      173.05      205.47     44.83 o 
  -3   2  16      302.37      398.18     39.93 o 
  -2   2  16      138.36      161.44     33.57 o 
  -1   2  16      129.51      126.12     29.50 o 
   0   2  16      360.98      406.71     39.91 o 
   1   2  16       96.53      157.25     74.04 o 
                                                 
